# Supplementary material for: Fungal communities and their association with nitrogen-fixing bacteria affect early decomposition of Norway spruce deadwood
Source: Sci Rep. 2020 May 15;10:8025. doi: 10.1038/s41598-020-64808-5 (PMC7228967; doi:10.1038/s41598-020-64808-5)
Supplement: Supplementary file 3 — Supplementary Table 2 [file 41598_2020_64808_MOESM3_ESM.xlsx]

## Sheet: Table S2
Table S2. Results from Linear discriminant analysis (LDA) effect size (LEfSE; Segata et al., 2010) performed on OTU level. Only deadwood samples were considered for analysis. Sample categories were samples collected at time point zero, at the early sampling points (12 and 25 weeks) and at the later sampling points (52 and 104 weeks). At the later sampling points, samples were subdivided into nort…
Taxonomy	OTU ID	Log LDA Score	Category	Log LDA score (highest mean)	p-value
Fungi|Ascomycota|Dothideomycetes|Dothideomycetes_unidentified|Dothideomycetes_unidentified_1|Dothideomycetes_unidentified_1|Dothideomycetes_sp	OTU_196	2.69294530158	CWDearly	2.52425312435	0.00947304
Fungi|Ascomycota|Sordariomycetes|Sordariales|Lasiosphaeriaceae|Podospora|Podospora_sp	OTU_1722	1.2510917876	CWDearly	2.3488565411	0.0128749
Fungi|Basidiomycota|Agaricomycetes|Sebacinales|Sebacinales_Group_B|Serendipita|Serendipita_vermifera	OTU_1331	2.14897247238	CWDearly	2.1632266131	0.0480695
Fungi|Basidiomycota|Agaricostilbomycetes|Agaricostilbales|Chionosphaeraceae|Kurtzmanomyces|Kurtzmanomyces_nectairei	OTU_302	2.52427477494	CWDearly	2.2528787525	0.00148183
Fungi|Basidiomycota|Basidiomycota_unidentified|Basidiomycota_unidentified_1|Basidiomycota_unidentified_1|Basidiomycota_unidentified_1_1|Basidiomycota_sp	OTU_36	3.66199331894	CWDearly	3.3814946384	6.2225e-05
Fungi|Basidiomycota|Microbotryomycetes|Leucosporidiales|Leucosporidiaceae|Leucosporidiella|Leucosporidiella_creatinivora	OTU_10	4.82012565133	CWDearly	4.51012480291	0.000105676
Fungi|Basidiomycota|Microbotryomycetes|Leucosporidiales|Leucosporidiaceae|Leucosporidium|Leucosporidium_sp	OTU_444	2.29001869313	CWDearly	2.09634173874	0.00989447
Fungi|Basidiomycota|Microbotryomycetes|Sporidiobolales|Incertae_sedis_25|Incertae_sedis_25_unidentified|Sporidiobolales_sp	OTU_5	5.07868642555	CWDearly	4.75581942418	8.30887e-05
Fungi|Basidiomycota|Microbotryomycetes|Sporidiobolales|Incertae_sedis_25|Rhodosporidium|Rhodosporidium_kratochvilovae	OTU_139	3.01158765589	CWDearly	2.70476756564	0.00957467
Fungi|Basidiomycota|Microbotryomycetes|Sporidiobolales|Incertae_sedis_25|Rhodosporidium|Rhodosporidium_sp_MAC_2011b	OTU_27	3.86755100279	CWDearly	3.57016987168	9.58717e-05
Fungi|Basidiomycota|Microbotryomycetes|Sporidiobolales|Incertae_sedis_25|Rhodotorula|Rhodotorula_nothofagi	OTU_25	4.39621531769	CWDearly	4.13700167328	0.00026754
Fungi|Basidiomycota|Microbotryomycetes|Sporidiobolales|Incertae_sedis_25|Rhodotorula|Rhodotorula_sp_CBS_11769	OTU_428	2.3223663666	CWDearly	2.08396394044	0.0426406
Fungi|Basidiomycota|Microbotryomycetes|Sporidiobolales|Incertae_sedis_25|Sporobolomyces|Sporobolomyces_inositophilus	OTU_551	2.62109816557	CWDearly	2.36739319318	0.00016014
Fungi|Basidiomycota|Microbotryomycetes|Sporidiobolales|Incertae_sedis_25|Sporobolomyces|Sporobolomyces_inositophilus	OTU_1299	1.72763679339	CWDearly	2.49557870932	0.00640038
Fungi|Basidiomycota|Tremellomycetes|Cystofilobasidiales|Cystofilobasidiaceae|Cystofilobasidium|Cystofilobasidium_capitatum	OTU_43	3.76331469828	CWDearly	3.49737928612	0.000106197
Fungi|Basidiomycota|Tremellomycetes|Cystofilobasidiales|Cystofilobasidiaceae|Cystofilobasidium|Cystofilobasidium_infirmominiatum	OTU_35	3.95055055932	CWDearly	3.61971444564	0.00011724
Fungi|Basidiomycota|Tremellomycetes|Cystofilobasidiales|Cystofilobasidiaceae|Guehomyces|Guehomyces_pullulans	OTU_1	5.67778926525	CWDearly	5.35915758173	5.05546e-05
Fungi|Basidiomycota|Tremellomycetes|Cystofilobasidiales|Cystofilobasidiaceae|Mrakia|Mrakia_frigida	OTU_15	4.27582409236	CWDearly	4.03554601443	0.000554882
Fungi|Basidiomycota|Tremellomycetes|Cystofilobasidiales|Cystofilobasidiales_unidentified|Cystofilobasidiales_unidentified_1|Cystofilobasidiales_sp	OTU_52	3.61413670573	CWDearly	3.22713689971	0.0003851
Fungi|Basidiomycota|Tremellomycetes|Filobasidiales|Filobasidiaceae|Cryptococcus|Cryptococcus_albidus	OTU_29	4.00660491681	CWDearly	3.66911140109	0.000891988
Fungi|Basidiomycota|Tremellomycetes|Filobasidiales|Filobasidiaceae|Cryptococcus|Cryptococcus_friedmannii	OTU_21	3.89931731945	CWDearly	3.5645821766	0.00220505
Fungi|Basidiomycota|Tremellomycetes|Tremellales|Incertae_sedis_12|Cryptococcus_1|Cryptococcus_paraflavus	OTU_2627	1.42180473321	CWDearly	2.83858013452	0.0305102
Fungi|Basidiomycota|Tremellomycetes|Tremellomycetes_unidentified|Tremellomycetes_unidentified_1|Tremellomycetes_unidentified_1|Tremellomycetes_sp	OTU_22	3.97784645538	CWDearly	3.69424486003	0.000147221
Fungi|Ascomycota|Ascomycota_unidentified|Ascomycota_unidentified_1|Ascomycota_unidentified_1|Ascomycota_unidentified_1_1|Ascomycota_sp	OTU_6	5.07518332993	CWDlate_north	4.75826051172	0.000655144
Fungi|Ascomycota|Ascomycota_unidentified|Ascomycota_unidentified_1|Ascomycota_unidentified_1|Ascomycota_unidentified_1_1|Ascomycota_sp	OTU_195	2.91893950204	CWDlate_north	2.62870368545	0.00123882
Fungi|Ascomycota|Ascomycota_unidentified|Ascomycota_unidentified_1|Ascomycota_unidentified_1|Ascomycota_unidentified_1_1|Ascomycota_sp	OTU_1088	2.19402212953	CWDlate_north	2.19017252727	0.00635941
Fungi|Ascomycota|Dothideomycetes|Botryosphaeriales|Incertae_sedis_33|Camarosporium|Camarosporium_sp	OTU_142	3.30838083213	CWDlate_north	3.0494243214	0.0224366
Fungi|Ascomycota|Dothideomycetes|Incertae_sedis_8|Pseudeurotiaceae|Pseudogymnoascus|Pseudogymnoascus_roseus	OTU_3505	3.30869220901	CWDlate_north	3.00494289785	0.000392734
Fungi|Ascomycota|Dothideomycetes|Incertae_sedis_8|Pseudeurotiaceae|Pseudogymnoascus|Pseudogymnoascus_roseus	OTU_85	3.63207215074	CWDlate_north	3.31449679711	0.000896516
Fungi|Ascomycota|Dothideomycetes|Pleosporales|Montagnulaceae|Montagnulaceae_unidentified|Montagnulaceae_sp	OTU_212	3.10990870114	CWDlate_north	2.85336874836	0.00742109
Fungi|Ascomycota|Dothideomycetes|Pleosporales|Pleosporales_unidentified|Pleosporales_unidentified_1|Pleosporales_sp	OTU_4791	1.57930839429	CWDlate_north	2.52613359314	0.00244303
Fungi|Ascomycota|Dothideomycetes|Pleosporales|Pleosporales_unidentified|Pleosporales_unidentified_1|Pleosporales_sp	OTU_389	2.4788777619	CWDlate_north	2.26356834637	0.0103627
Fungi|Ascomycota|Eurotiomycetes|Chaetothyriales|Herpotrichiellaceae|Exophiala|Exophiala_sp	OTU_490	2.58123353814	CWDlate_north	2.44430931214	0.00593396
Fungi|Ascomycota|Eurotiomycetes|Eurotiales|Trichocomaceae|Penicillium|Penicillium_miczynskii	OTU_520	1.64737231622	CWDlate_north	2.78540851226	0.0453618
Fungi|Ascomycota|Incertae_sedis_14|Incertae_sedis_15|Incertae_sedis_16|Chalara|unclassified	OTU_523	2.38167419525	CWDlate_north	2.15269575015	0.0145871
Fungi|Ascomycota|Leotiomycetes|Helotiales|Helotiaceae|Helotiaceae_unidentified|Helotiaceae_sp	OTU_177	1.73316832265	CWDlate_north	2.612976755	0.00799926
Fungi|Ascomycota|Leotiomycetes|Helotiales|Helotiales_unidentified|Helotiales_unidentified_1|Helotiales_sp	OTU_3	5.38620342988	CWDlate_north	5.08205858246	0.00284457
Fungi|Ascomycota|Leotiomycetes|Helotiales|Helotiales_unidentified|Helotiales_unidentified_1|Helotiales_sp	OTU_1127	2.42120432316	CWDlate_north	2.205773827	0.0161643
Fungi|Ascomycota|Leotiomycetes|Helotiales|Incertae_sedis_2|Tetracladium|Tetracladium_sp	OTU_137	3.31425357373	CWDlate_north	3.02836834215	0.000725949
Fungi|Ascomycota|Leotiomycetes|Helotiales|Incertae_sedis_2|Tetracladium|Tetracladium_sp	OTU_516	2.32789602433	CWDlate_north	2.14595416184	0.00610156
Fungi|Ascomycota|Sordariomycetes|Hypocreales|Hypocreaceae|Trichoderma|Trichoderma_viride	OTU_14	4.55994349467	CWDlate_north	4.22254257774	0.00470286
Fungi|Ascomycota|Sordariomycetes|Hypocreales|Nectriaceae|Nectriaceae_unidentified|Nectriaceae_sp	OTU_639	2.8310279254	CWDlate_north	2.5119466192	0.00325915
Fungi|Ascomycota|Sordariomycetes|Sordariales|Lasiosphaeriaceae|Fimetariella|Fimetariella_sp	OTU_262	2.70194495479	CWDlate_north	2.39582651345	0.00430433
Fungi|Basidiomycota|Microbotryomycetes|Sporidiobolales|Incertae_sedis_25|Sporobolomyces|Sporobolomyces_sp	OTU_1173	2.03963389763	CWDlate_north	2.06276304501	0.0144862
Fungi|Basidiomycota|Tremellomycetes|Filobasidiales|Filobasidiaceae|Cryptococcus|Cryptococcus_terricola	OTU_49	3.75939779772	CWDlate_north	3.40673533636	0.00714244
Fungi|Mucoromycota|Mucoromycetes|Mucorales|Mucoraceae|Mucor|Mucor_brunneogriseus	OTU_1158	3.44752745942	CWDlate_north	3.17691939169	0.0121326
Fungi|Mucoromycota|Mucoromycetes|Mucorales|Mucoraceae|Mucor|Mucor_circinelloides_f._circinelloides	OTU_47	4.55473872843	CWDlate_north	4.23746128925	0.00666473
Fungi|Mucoromycota|Mucoromycetes|Mucorales|Mucoraceae|Mucor|Mucor_hiemalis	OTU_96	3.33575621696	CWDlate_north	3.02483243148	0.0439825
Fungi|Mucoromycota|Mucoromycetes|Mucorales|Mucoraceae|Mucor|Mucor_hiemalis_f_hiemalis	OTU_416	2.64588779526	CWDlate_north	2.42647503601	0.0117662
Fungi|Mucoromycota|Mucoromycetes|Mucorales|Mucoraceae|Mucor|Mucor_racemosus_f._sphaerosporus	OTU_7	5.39087530408	CWDlate_north	5.09178896363	0.00521929
Fungi|Ascomycota|Ascomycota_unidentified|Ascomycota_unidentified_1|Ascomycota_unidentified_1|Ascomycota_unidentified_1_1|Ascomycota_sp	OTU_351	2.65785487543	CWDlate_south	2.37609446343	0.000747043
Fungi|Ascomycota|Ascomycota_unidentified|Ascomycota_unidentified_1|Ascomycota_unidentified_1|Ascomycota_unidentified_1_1|Ascomycota_sp	OTU_51	4.01529855212	CWDlate_south	3.74591556901	0.0338843
Fungi|Ascomycota|Leotiomycetes|Helotiales|Dermateaceae|Mollisia|unclassified	OTU_276	2.84780550226	CWDlate_south	2.57622275015	0.00248526
Fungi|Ascomycota|Leotiomycetes|Helotiales|Helotiaceae|Hymenoscyphus|Hymenoscyphus_sp	OTU_630	2.62483136592	CWDlate_south	2.31838757745	0.00656042
Fungi|Ascomycota|Leotiomycetes|Helotiales|Helotiales_unidentified|Helotiales_unidentified_1|Helotiales_sp	OTU_267	2.96542403726	CWDlate_south	2.61879640189	0.0151328
Fungi|Ascomycota|Leotiomycetes|Helotiales|Helotiales_unidentified|Helotiales_unidentified_1|unclassified	OTU_118	3.3441278158	CWDlate_south	3.04800924326	0.000183956
Fungi|Ascomycota|Leotiomycetes|Helotiales|Helotiales_unidentified|Helotiales_unidentified_1|unclassified	OTU_256	2.65726426854	CWDlate_south	2.36522452297	0.022611
Fungi|Ascomycota|Leotiomycetes|Helotiales|Vibrisseaceae|Vibrisseaceae_unidentified|Vibrisseaceae_sp	OTU_568	1.83483709578	CWDlate_south	2.3018190925	0.00577218
Fungi|Ascomycota|Leotiomycetes|Incertae_sedis|Incertae_sedis_1|Meliniomyces|Meliniomyces_bicolor	OTU_845	2.59864070125	CWDlate_south	2.47064335211	0.000288681
Fungi|Ascomycota|Leotiomycetes|Incertae_sedis|Incertae_sedis_1|Meliniomyces|Meliniomyces_bicolor	OTU_159	3.23798469244	CWDlate_south	2.88599081204	0.00629456
Fungi|Ascomycota|Leotiomycetes|Incertae_sedis|Incertae_sedis_1|Meliniomyces|Meliniomyces_sp	OTU_304	3.01911609693	CWDlate_south	2.68018002752	5.24297e-05
Fungi|Ascomycota|Leotiomycetes|Incertae_sedis|Incertae_sedis_1|Sarea|Sarea_difformis	OTU_23	4.09794432194	CWDlate_south	3.87713029695	0.000836635
Fungi|Ascomycota|Leotiomycetes|Leotiomycetes_unidentified|Leotiomycetes_unidentified_1|Leotiomycetes_unidentified_1|Leotiomycetes_sp	OTU_402	2.61726466584	CWDlate_south	2.33116005465	0.000131193
Fungi|Ascomycota|Sordariomycetes|Coniochaetales|Coniochaetaceae|Lecythophora|Lecythophora_fasciculata	OTU_19	4.24846780767	CWDlate_south	3.9160137888	0.00542019
Fungi|Ascomycota|Sordariomycetes|Sordariales|Lasiosphaeriaceae|Podospora|Podospora_glutinans	OTU_3515	2.25346804968	CWDlate_south	2.12468417592	0.000665409
Fungi|Ascomycota|Sordariomycetes|Sordariales|Lasiosphaeriaceae|Podospora|Podospora_sp	OTU_488	2.62083387671	CWDlate_south	2.37434292326	0.0151996
Fungi|Ascomycota|Sordariomycetes|Sordariales|Sordariales_unidentified|Sordariales_unidentified_1|Sordariales_sp	OTU_1931	1.61686953522	CWDlate_south	2.19173329745	0.00505514
Fungi|Ascomycota|Sordariomycetes|Sordariales|Sordariales_unidentified|Sordariales_unidentified_1|Sordariales_sp	OTU_16	4.55408504947	CWDlate_south	4.23143359036	0.0293383
Fungi|Basidiomycota|Agaricomycetes|Agaricales|Mycenaceae|Mycena|Mycena_flavoalba	OTU_11	4.88272174786	CWDlate_south	4.53719280259	0.000983021
Fungi|Basidiomycota|Agaricomycetes|Auriculariales|Incertae_sedis_28|Heterochaetella|Heterochaetella_brachyspora	OTU_552	2.54915269943	CWDlate_south	2.27897348703	0.000166191
Fungi|Basidiomycota|Agaricomycetes|Geastrales|Geastraceae|Sphaerobolus|Sphaerobolus_iowensis	OTU_37	4.30223679039	CWDlate_south	3.95751813641	0.0192199
Fungi|Basidiomycota|Microbotryomycetes|Sporidiobolales|Incertae_sedis_25|Rhodotorula|Rhodotorula_lamellibrachiae	OTU_782	2.4524260677	CWDlate_south	2.18897675695	0.00610156
Fungi|Basidiomycota|Microbotryomycetes|Sporidiobolales|Incertae_sedis_25|Rhodotorula|Rhodotorula_sp_BEA_2010	OTU_4799	1.51092120812	CWDlate_south	2.44058562595	0.0358714
Fungi|Basidiomycota|Tremellomycetes|Tremellales|Incertae_sedis_12|Dioszegia|Dioszegia_sp	OTU_145	2.95980841835	CWDlate_south	2.62769477618	0.0298029
Fungi|Ascomycota|Ascomycota_unidentified|Ascomycota_unidentified_1|Ascomycota_unidentified_1|Ascomycota_unidentified_1_1|Ascomycota_sp	OTU_2575	4.01105298479	CWDt0	3.69350689585	0.000326717
Fungi|Ascomycota|Ascomycota_unidentified|Ascomycota_unidentified_1|Ascomycota_unidentified_1|Ascomycota_unidentified_1_1|Ascomycota_sp	OTU_144	3.29930460121	CWDt0	3.01584784933	0.00615337
Fungi|Ascomycota|Ascomycota_unidentified|Ascomycota_unidentified_1|Ascomycota_unidentified_1|Ascomycota_unidentified_1_1|Ascomycota_sp	OTU_2014	1.90919088506	CWDt0	2.33749415163	0.00743232
Fungi|Ascomycota|Ascomycota_unidentified|Ascomycota_unidentified_1|Ascomycota_unidentified_1|Ascomycota_unidentified_1_1|Ascomycota_sp	OTU_271	2.89330944155	CWDt0	2.63580485821	0.00836233
Fungi|Ascomycota|Ascomycota_unidentified|Ascomycota_unidentified_1|Ascomycota_unidentified_1|Ascomycota_unidentified_1_1|Ascomycota_sp	OTU_4638	3.75751870508	CWDt0	3.4693602548	0.0091513
Fungi|Ascomycota|Ascomycota_unidentified|Ascomycota_unidentified_1|Ascomycota_unidentified_1|Ascomycota_unidentified_1_1|Ascomycota_sp	OTU_157	3.3818014319	CWDt0	3.1030214962	0.0107065
Fungi|Ascomycota|Ascomycota_unidentified|Ascomycota_unidentified_1|Ascomycota_unidentified_1|Ascomycota_unidentified_1_1|Ascomycota_sp	OTU_4222	1.13304647953	CWDt0	2.53121492877	0.0152332
Fungi|Ascomycota|Ascomycota_unidentified|Ascomycota_unidentified_1|Ascomycota_unidentified_1|Ascomycota_unidentified_1_1|Ascomycota_sp	OTU_693	2.4108030139	CWDt0	2.2426308595	0.0158857
Fungi|Ascomycota|Ascomycota_unidentified|Ascomycota_unidentified_1|Ascomycota_unidentified_1|Ascomycota_unidentified_1_1|Ascomycota_sp	OTU_1816	1.10453626603	CWDt0	2.63366322087	0.0201838
Fungi|Ascomycota|Ascomycota_unidentified|Ascomycota_unidentified_1|Ascomycota_unidentified_1|Ascomycota_unidentified_1_1|Ascomycota_sp	OTU_129	3.16979341898	CWDt0	2.83960714119	0.023769
Fungi|Ascomycota|Dothideomycetes|Capnodiales|Davidiellaceae|Davidiella|Davidiella_tassiana	OTU_9	5.17408741979	CWDt0	4.84054986834	0.00540582
Fungi|Ascomycota|Dothideomycetes|Capnodiales|Incertae_sedis_17|Capnobotryella|Capnobotryella_sp	OTU_40	1.97578766344	CWDt0	2.76360195617	0.0151576
Fungi|Ascomycota|Dothideomycetes|Capnodiales|Incertae_sedis_17|Capnobotryella|Capnobotryella_sp|SH195035.06FU	OTU_415	1.75265760086	CWDt0	2.23385542358	0.00173579
Fungi|Ascomycota|Dothideomycetes|Capnodiales|Teratosphaeriaceae|Devriesia|Devriesia_sp	OTU_485	2.02218202529	CWDt0	2.3524183879	0.00931931
Fungi|Ascomycota|Dothideomycetes|Dothideales|Dothideaceae|Endoconidioma|Endoconidioma_populi	OTU_354	1.60267599029	CWDt0	2.80440580215	0.0014327
Fungi|Ascomycota|Dothideomycetes|Dothideales|Dothioraceae|Dothioraceae_unidentified|Dothioraceae_sp	OTU_161	3.03000176533	CWDt0	2.72385476013	0.0217773
Fungi|Ascomycota|Dothideomycetes|Dothideomycetes_unidentified|Dothideomycetes_unidentified_1|Dothideomycetes_unidentified_1|Dothideomycetes_sp	OTU_1515	1.8857587516	CWDt0	2.11243180598	0.00939821
Fungi|Ascomycota|Dothideomycetes|Dothideomycetes_unidentified|Dothideomycetes_unidentified_1|Dothideomycetes_unidentified_1|Dothideomycetes_sp	OTU_467	1.89723631008	CWDt0	2.19209598472	0.0191678
Fungi|Ascomycota|Dothideomycetes|Dothideomycetes_unidentified|Dothideomycetes_unidentified_1|Dothideomycetes_unidentified_1|Dothideomycetes_sp	OTU_215	1.95645884162	CWDt0	2.49828257845	0.0261544
Fungi|Ascomycota|Dothideomycetes|Incertae_sedis_8|Myxotrichaceae|Oidiodendron|Oidiodendron_chlamydosporicum	OTU_128	3.41394758283	CWDt0	3.08878612978	0.0162836
Fungi|Ascomycota|Dothideomycetes|Incertae_sedis_8|Myxotrichaceae|Oidiodendron|Oidiodendron_griseum	OTU_1762	2.03529800412	CWDt0	2.09548833236	0.00256063
Fungi|Ascomycota|Dothideomycetes|Incertae_sedis_8|Myxotrichaceae|Oidiodendron|unclassified	OTU_479	1.86284366602	CWDt0	2.40230887084	0.00113244
Fungi|Ascomycota|Dothideomycetes|Incertae_sedis_8|Myxotrichaceae|Oidiodendron|unclassified	OTU_241	2.7090749209	CWDt0	2.41443825939	0.0113427
Fungi|Ascomycota|Dothideomycetes|Pleosporales|Cucurbitariaceae|Pyrenochaetopsis|Pyrenochaetopsis_leptospora	OTU_1012	2.24772395726	CWDt0	2.47990903336	0.0481155
Fungi|Ascomycota|Dothideomycetes|Pleosporales|Incertae_sedis_13|Incertae_sedis_13_unidentified|Pleosporales_sp	OTU_1545	1.81737289014	CWDt0	2.65223688127	0.0174073
Fungi|Ascomycota|Dothideomycetes|Pleosporales|Incertae_sedis_13|Phoma|Phoma_microchlamydospora	OTU_12	4.97091052359	CWDt0	4.64802044549	0.00144366
Fungi|Ascomycota|Dothideomycetes|Pleosporales|Incertae_sedis_13|Phoma|Phoma_sp	OTU_974	2.53434449304	CWDt0	2.37968148264	0.00657756
Fungi|Ascomycota|Dothideomycetes|Pleosporales|Phaeosphaeriaceae|unclassified|unclassified	OTU_250	3.51257573047	CWDt0	3.23915080271	0.00459815
Fungi|Ascomycota|Dothideomycetes|Pleosporales|Pleosporaceae|Alternaria|Alternaria_eichhorniae	OTU_90	3.67067505988	CWDt0	3.36908582879	0.00109238
Fungi|Ascomycota|Dothideomycetes|Pleosporales|Pleosporaceae|Drechslera|Drechslera_sp_BAFC_3419	OTU_587	1.94643527663	CWDt0	2.26621733515	0.0014327
Fungi|Ascomycota|Dothideomycetes|Pleosporales|Pleosporaceae|Embellisia|Embellisia_planifunda	OTU_75	4.00503366912	CWDt0	3.68871307875	0.0249471
Fungi|Ascomycota|Dothideomycetes|Pleosporales|Pleosporaceae|Epicoccum|Epicoccum_nigrum	OTU_286	4.62221716724	CWDt0	4.28336941062	0.00537594
Fungi|Ascomycota|Dothideomycetes|Pleosporales|Pleosporales_unidentified|Pleosporales_unidentified_1|Pleosporales_sp	OTU_3656	1.62965924661	CWDt0	2.37119884399	0.00589832
Fungi|Ascomycota|Dothideomycetes|Pleosporales|Pleosporales_unidentified|Pleosporales_unidentified_1|Pleosporales_sp	OTU_4505	1.89227946846	CWDt0	2.200074733	0.00872838
Fungi|Ascomycota|Dothideomycetes|Pleosporales|Pleosporales_unidentified|Pleosporales_unidentified_1|Pleosporales_sp	OTU_17	4.36146212954	CWDt0	4.01538840721	0.0166874
Fungi|Ascomycota|Dothideomycetes|Pleosporales|Pleosporales_unidentified|Pleosporales_unidentified_1|Pleosporales_sp	OTU_1435	1.79890775162	CWDt0	2.40590461783	0.0317309
Fungi|Ascomycota|Dothideomycetes|Pleosporales|unclassified|unclassified|unclassified	OTU_2035	3.46516860915	CWDt0	3.18191350893	0.0130029
Fungi|Ascomycota|Dothideomycetes|Pleosporales|unclassified|unclassified|unclassified	OTU_2747	1.79993983287	CWDt0	2.52865886976	0.0244646
Fungi|Ascomycota|Eurotiomycetes|Chaetothyriales|Chaetothyriales_unidentified|Chaetothyriales_unidentified_1|Chaetothyriales_sp	OTU_592	2.20012010824	CWDt0	2.11367415948	0.000650751
Fungi|Ascomycota|Eurotiomycetes|Chaetothyriales|Chaetothyriales_unidentified|Chaetothyriales_unidentified_1|Chaetothyriales_sp	OTU_323	1.78442698945	CWDt0	2.73429887795	0.00172968
Fungi|Ascomycota|Eurotiomycetes|Chaetothyriales|Chaetothyriales_unidentified|Chaetothyriales_unidentified_1|Chaetothyriales_sp	OTU_550	2.27881974379	CWDt0	2.42967272989	0.00541363
Fungi|Ascomycota|Eurotiomycetes|Chaetothyriales|Chaetothyriales_unidentified|Chaetothyriales_unidentified_1|Chaetothyriales_sp	OTU_3092	2.30624925759	CWDt0	2.1485979051	0.00582415
Fungi|Ascomycota|Eurotiomycetes|Chaetothyriales|Chaetothyriales_unidentified|Chaetothyriales_unidentified_1|unclassified	OTU_4127	2.1140245862	CWDt0	2.26057600081	0.0262329
Fungi|Ascomycota|Eurotiomycetes|Chaetothyriales|Herpotrichiellaceae|Capronia|Capronia_peltigerae	OTU_237	2.43636850535	CWDt0	2.15518181774	0.013976
Fungi|Ascomycota|Eurotiomycetes|Chaetothyriales|Herpotrichiellaceae|Cladophialophora|Cladophialophora_sp	OTU_610	1.52331081383	CWDt0	2.64965678577	0.0329542
Fungi|Ascomycota|Eurotiomycetes|Chaetothyriales|Herpotrichiellaceae|Exophiala|Exophiala_equina	OTU_475	2.80870446344	CWDt0	2.51994338994	0.0377004
Fungi|Ascomycota|Eurotiomycetes|Chaetothyriales|Herpotrichiellaceae|Herpotrichiellaceae_unidentified|Herpotrichiellaceae_sp	OTU_1119	1.38158325551	CWDt0	2.78233728139	0.0181063
Fungi|Ascomycota|Eurotiomycetes|Chaetothyriales|Herpotrichiellaceae|Herpotrichiellaceae_unidentified|unclassified	OTU_721	2.41670633818	CWDt0	2.35469795516	0.00996494
Fungi|Ascomycota|Eurotiomycetes|Chaetothyriales|unclassified|unclassified|unclassified	OTU_3646	1.65537668956	CWDt0	2.30706485896	0.000937588
Fungi|Ascomycota|Eurotiomycetes|Chaetothyriales|unclassified|unclassified|unclassified	OTU_193	1.55563963113	CWDt0	2.98226452487	0.0161975
Fungi|Ascomycota|Eurotiomycetes|Eurotiales|Trichocomaceae|Penicillium|Penicillium_bialowiezense	OTU_41	4.03173976645	CWDt0	3.71242650104	0.00551244
Fungi|Ascomycota|Eurotiomycetes|Eurotiales|Trichocomaceae|Penicillium|Penicillium_egyptiacum	OTU_2341	3.68574380154	CWDt0	3.38940814199	0.00185266
Fungi|Ascomycota|Eurotiomycetes|Eurotiales|Trichocomaceae|Penicillium|Penicillium_polonicum	OTU_44	4.2434417652	CWDt0	3.8521804693	0.0274011
Fungi|Ascomycota|Eurotiomycetes|Eurotiales|Trichocomaceae|Penicillium|unclassified	OTU_2740	1.86883475272	CWDt0	2.68696144316	0.000971986
Fungi|Ascomycota|Eurotiomycetes|Eurotiales|Trichocomaceae|Talaromyces|Talaromyces_marneffei	OTU_3682	2.17591558	CWDt0	2.02125512347	0.00220956
Fungi|Ascomycota|Eurotiomycetes|Eurotiales|Trichocomaceae|Talaromyces|Talaromyces_marneffei	OTU_935	2.54125101315	CWDt0	2.85156702673	0.00604842
Fungi|Ascomycota|Eurotiomycetes|Eurotiales|Trichocomaceae|Trichocomaceae_unidentified|Trichocomaceae_sp|SH210311.06FU	OTU_76	3.73185555828	CWDt0	3.45786814744	0.00284613
Fungi|Ascomycota|Incertae_sedis_14|Incertae_sedis_15|Incertae_sedis_16|Ochroconis|Ochroconis_sp	OTU_1097	1.52100057346	CWDt0	2.35428022296	0.00222813
Fungi|Ascomycota|Lecanoromycetes|Lecanorales|Lecanorales_unidentified|Lecanorales_unidentified_1|Lecanorales_sp	OTU_678	2.15348471407	CWDt0	2.79022636218	0.00510351
Fungi|Ascomycota|Leotiomycetes|Helotiales|Helotiales_unidentified|Helotiales_unidentified_1|Helotiales_sp	OTU_827	1.24405368171	CWDt0	2.51110382716	0.0010036
Fungi|Ascomycota|Leotiomycetes|Helotiales|Helotiales_unidentified|Helotiales_unidentified_1|Helotiales_sp	OTU_640	2.24704325798	CWDt0	2.37304390737	0.00256063
Fungi|Ascomycota|Leotiomycetes|Helotiales|Helotiales_unidentified|Helotiales_unidentified_1|Helotiales_sp	OTU_1861	1.83756920326	CWDt0	2.40548103537	0.00492015
Fungi|Ascomycota|Leotiomycetes|Helotiales|Helotiales_unidentified|Helotiales_unidentified_1|Helotiales_sp	OTU_1225	2.08117143907	CWDt0	2.22479053297	0.0172366
Fungi|Ascomycota|Leotiomycetes|Helotiales|Helotiales_unidentified|Helotiales_unidentified_1|Helotiales_sp	OTU_790	1.75923297377	CWDt0	2.33328742731	0.0316976
Fungi|Ascomycota|Leotiomycetes|Helotiales|Helotiales_unidentified|Helotiales_unidentified_1|unclassified	OTU_358	1.57197534786	CWDt0	2.98294904164	0.00308093
Fungi|Ascomycota|Leotiomycetes|Helotiales|Hyaloscyphaceae|Lachnum|Lachnum_sp	OTU_463	2.23105179368	CWDt0	2.36665553714	0.013956
Fungi|Ascomycota|Leotiomycetes|Helotiales|Hyaloscyphaceae|Mycoarthris|Mycoarthris_corallina	OTU_577	2.65191996086	CWDt0	2.39860763751	0.0266701
Fungi|Ascomycota|Leotiomycetes|Helotiales|Incertae_sedis_2|Cadophora|Cadophora_sp	OTU_328	2.84610431828	CWDt0	2.55958849861	0.0392602
Fungi|Ascomycota|Leotiomycetes|Helotiales|Incertae_sedis_2|Incertae_sedis_2_unidentified|Helotiales_sp	OTU_967	2.23192641497	CWDt0	2.51113139174	0.000946791
Fungi|Ascomycota|Leotiomycetes|Helotiales|Incertae_sedis_2|Tetracladium|Tetracladium_sp	OTU_242	2.98726236928	CWDt0	2.78532696737	0.0162481
Fungi|Ascomycota|Leotiomycetes|Helotiales|Rutstroemiaceae|Rutstroemiaceae_unidentified|Rutstroemiaceae_sp	OTU_907	2.10472165395	CWDt0	2.40469330737	0.00141265
Fungi|Ascomycota|Leotiomycetes|Helotiales|Sclerotiniaceae|Sclerotiniaceae_unidentified|Sclerotiniaceae_sp	OTU_187	3.20363281786	CWDt0	3.11647761609	0.0109779
Fungi|Ascomycota|Leotiomycetes|Helotiales|Vibrisseaceae|Acephala|Acephala_sp_9_MV_2011	OTU_4010	1.95392851289	CWDt0	2.29940244652	0.00198869
Fungi|Ascomycota|Leotiomycetes|Incertae_sedis|Incertae_sedis_1|Leohumicola|Leohumicola_verrucosa	OTU_368	1.64193989517	CWDt0	2.8372124169	0.00794845
Fungi|Ascomycota|Leotiomycetes|Incertae_sedis|Incertae_sedis_1|Leohumicola|Leohumicola_verrucosa|SH209174.06FU	OTU_4753	2.20721502584	CWDt0	2.59259930055	0.0150111
Fungi|Ascomycota|Leotiomycetes|Incertae_sedis|Incertae_sedis_1|Meliniomyces|Meliniomyces_sp	OTU_121	2.0957942439	CWDt0	2.12531592608	0.000650751
Fungi|Ascomycota|Leotiomycetes|Incertae_sedis|Incertae_sedis_1|Meliniomyces|unclassified	OTU_2578	1.58572773189	CWDt0	2.27412747638	0.0331319
Fungi|Ascomycota|Pezizomycetes|Pezizomycetes_unidentified|Pezizomycetes_unidentified_1|Pezizomycetes_unidentified_1|Pezizomycetes_sp	OTU_1156	1.4684969074	CWDt0	2.95251014082	0.0374644
Fungi|Ascomycota|Saccharomycetes|Saccharomycetales|Incertae_sedis_11|Candida|Candida_boleticola	OTU_2429	1.57792302128	CWDt0	2.15391175406	0.0451179
Fungi|Ascomycota|Saccharomycetes|Saccharomycetales|Incertae_sedis_11|Candida|unclassified	OTU_1034	2.26912962379	CWDt0	2.41529640399	0.00462218
Fungi|Ascomycota|Saccharomycetes|Saccharomycetales|Pichiaceae|Nakazawaea|Nakazawaea_holstii	OTU_982	2.05694634868	CWDt0	2.0755044118	0.0187608
Fungi|Ascomycota|Sordariomycetes|Microascales|Ceratocystidaceae|Ceratocystis|Ceratocystis_polonica	OTU_13	4.8277404326	CWDt0	4.51476536617	0.00604842
Fungi|Ascomycota|Sordariomycetes|Sordariomycetes_unidentified|Sordariomycetes_unidentified_1|Sordariomycetes_unidentified_1|Sordariomycetes_sp	OTU_1057	2.41617119861	CWDt0	2.13098990283	0.000650751
Fungi|Ascomycota|Sordariomycetes|unclassified|unclassified|unclassified|unclassified	OTU_152	1.25661257676	CWDt0	2.30780318964	0.0120474
Fungi|Ascomycota|Sordariomycetes|Xylariales|Amphisphaeriaceae|Amphisphaeriaceae_unidentified|Amphisphaeriaceae_sp	OTU_8	4.81562170623	CWDt0	4.50895227892	0.0177414
Fungi|Ascomycota|unclassified|unclassified|unclassified|unclassified|unclassified	OTU_1169	1.8981787836	CWDt0	2.29332140234	0.00173579
Fungi|Ascomycota|unclassified|unclassified|unclassified|unclassified|unclassified	OTU_3420	1.3426597392	CWDt0	2.30500753032	0.0329648
Fungi|Basidiomycota|Agaricomycetes|Agaricales|Clavariaceae|Clavariaceae_unidentified|Clavariaceae_sp	OTU_1008	1.91492501508	CWDt0	2.34020743102	0.0199645
Fungi|Basidiomycota|Agaricomycetes|Agaricales|Clavariaceae|Clavulinopsis|Clavulinopsis_luteoalba	OTU_532	2.31245071523	CWDt0	2.20735121307	0.00398844
Fungi|Basidiomycota|Agaricomycetes|Agaricales|Entolomataceae|Entolomataceae_unidentified|Entolomataceae_sp	OTU_447	1.79894605447	CWDt0	2.00141281071	0.0329648
Fungi|Basidiomycota|Agaricomycetes|Agaricales|Hygrophoraceae|Hygrocybe|Hygrocybe_sp	OTU_1300	2.25712922979	CWDt0	2.13085011918	0.0329648
Fungi|Basidiomycota|Agaricomycetes|Agaricales|Typhulaceae|Typhula|unclassified	OTU_2024	1.92569359606	CWDt0	3.08479992212	0.000629788
Fungi|Basidiomycota|Agaricomycetes|Agaricomycetes_unidentified|Agaricomycetes_unidentified_1|Agaricomycetes_unidentified_1|Agaricomycetes_sp	OTU_1193	2.2410566267	CWDt0	2.00424737911	0.00113695
Fungi|Basidiomycota|Agaricomycetes|Agaricomycetes_unidentified|Agaricomycetes_unidentified_1|Agaricomycetes_unidentified_1|Agaricomycetes_sp	OTU_1131	2.38406152372	CWDt0	2.22259748237	0.0050917
Fungi|Basidiomycota|Agaricomycetes|Agaricomycetes_unidentified|Agaricomycetes_unidentified_1|Agaricomycetes_unidentified_1|Agaricomycetes_sp	OTU_871	2.56590064871	CWDt0	2.30980762639	0.0100595
Fungi|Basidiomycota|Agaricomycetes|Boletales|Boletales_unidentified|Boletales_unidentified_1|Boletales_sp|SH239612.06FU	OTU_375	0.983545258106	CWDt0	3.21865506416	0.0166572
Fungi|Basidiomycota|Agaricomycetes|Polyporales|Polyporaceae|Trametes|Trametes_versicolor	OTU_45	4.21299697163	CWDt0	3.94935845637	0.00784199
Fungi|Basidiomycota|Agaricomycetes|Russulales|Bondarzewiaceae|Heterobasidion|Heterobasidion_sp	OTU_32	4.21664224727	CWDt0	3.89478192961	0.00409187
Fungi|Basidiomycota|Agaricomycetes|Russulales|Peniophoraceae|Peniophora|unclassified	OTU_94	3.71300604616	CWDt0	3.4116363855	0.000629788
Fungi|Basidiomycota|Agaricomycetes|Russulales|Russulales_unidentified|Russulales_unidentified_1|Russulales_sp	OTU_24	4.68213217006	CWDt0	4.38087426112	0.00409187
Fungi|Basidiomycota|Agaricomycetes|Russulales|Russulales_unidentified|Russulales_unidentified_1|Russulales_sp	OTU_39	4.29556689217	CWDt0	4.01746846351	0.010708
Fungi|Basidiomycota|Agaricomycetes|Sebacinales|Sebacinales_unidentified|Sebacinales_unidentified_1|unclassified	OTU_131	0.983545258106	CWDt0	3.01583198159	0.00626292
Fungi|Basidiomycota|Microbotryomycetes|Microbotryomycetes_unidentified|Microbotryomycetes_unidentified_1|Microbotryomycetes_unidentified_1|Microbotryomycetes_sp	OTU_176	1.48587620196	CWDt0	2.96598050158	0.047303
Fungi|Basidiomycota|Microbotryomycetes|Sporidiobolales|Incertae_sedis_25|Rhodotorula|Rhodotorula_sp	OTU_68	3.50248683286	CWDt0	3.19116444599	0.0228435
Fungi|Basidiomycota|Microbotryomycetes|Sporidiobolales|Sporidiobolales_unidentified|Sporidiobolales_unidentified_1|Sporidiobolales_sp	OTU_498	2.48930139192	CWDt0	2.38919879266	0.0374811
Fungi|Basidiomycota|Microbotryomycetes|Sporidiobolales|Sporidiobolales_unidentified|Sporidiobolales_unidentified_1|Sporidiobolales_sp|SH218905.06FU	OTU_722	2.55754472017	CWDt0	2.33635215282	0.0130342
Fungi|Basidiomycota|Tremellomycetes|Tremellales|Incertae_sedis_12|Cryptococcus_1|Cryptococcus_podzolicus	OTU_569	2.84387112809	CWDt0	2.56131344213	0.0157343
Fungi|Basidiomycota|Tremellomycetes|Tremellales|Incertae_sedis_12|Cryptococcus_1|Cryptococcus_sp	OTU_504	3.00386566434	CWDt0	2.75082273519	0.0042218
Fungi|Basidiomycota|Tremellomycetes|Tremellales|Incertae_sedis_12|Cryptococcus_1|Cryptococcus_victoriae	OTU_55	3.90788902955	CWDt0	3.60714969254	0.0146967
Fungi|Basidiomycota|Tremellomycetes|Tremellomycetes_unidentified|Tremellomycetes_unidentified_1|Tremellomycetes_unidentified_1|Tremellomycetes_sp	OTU_53	3.76819720176	CWDt0	3.47129058063	0.00138633
Fungi|Basidiomycota|Wallemiomycetes|unclassified|unclassified|unclassified|unclassified	OTU_635	1.75393114844	CWDt0	2.44859120512	0.00826198
Fungi|Fungi_unidentified|Fungi_unidentified_1|Fungi_unidentified_1|Fungi_unidentified_1_1|Fungi_unidentified_1_1|Fungi_sp	OTU_1065	2.30728231303	CWDt0	2.33485260444	0.000650751
Fungi|Fungi_unidentified|Fungi_unidentified_1|Fungi_unidentified_1|Fungi_unidentified_1_1|Fungi_unidentified_1_1|Fungi_sp	OTU_3268	1.82203056913	CWDt0	2.51260350828	0.00607792
Fungi|Fungi_unidentified|Fungi_unidentified_1|Fungi_unidentified_1|Fungi_unidentified_1_1|Fungi_unidentified_1_1|Fungi_sp	OTU_945	2.39568451606	CWDt0	2.34129965662	0.0075683
Fungi|Fungi_unidentified|Fungi_unidentified_1|Fungi_unidentified_1|Fungi_unidentified_1_1|Fungi_unidentified_1_1|Fungi_sp	OTU_559	1.6795573394	CWDt0	2.25662645409	0.0374474
Fungi|Fungi_unidentified|Fungi_unidentified_1|Fungi_unidentified_1|Fungi_unidentified_1_1|Fungi_unidentified_1_1|Fungi_sp	OTU_1109	2.30953748842	CWDt0	2.1678059059	0.0400447
Fungi|Fungi_unidentified|Fungi_unidentified_1|Fungi_unidentified_1|Fungi_unidentified_1_1|Fungi_unidentified_1_1|unclassified	OTU_1386	1.56181367036	CWDt0	2.83092249166	0.0198722
Fungi|Glomeromycota|Glomeromycetes|Glomerales|Glomeraceae|Glomeraceae_unidentified|Glomeraceae_sp	OTU_268	1.04162974354	CWDt0	2.55923081224	0.0332241
Fungi|Mortierellomycota|Mortierellomycetes|Mortierellales|Mortierellaceae|Mortierella|Mortierella_humilis	OTU_202	3.42817119349	CWDt0	3.08598597541	0.0225971
Fungi|Mortierellomycota|Mortierellomycetes|Mortierellales|Mortierellaceae|Mortierella|Mortierella_sp	OTU_284	2.31178202594	CWDt0	2.17945659896	0.0392866
Fungi|Mortierellomycota|Mortierellomycetes|Mortierellales|Mortierellaceae|Mortierella|Mortierella_sp	OTU_2101	1.39976452009	CWDt0	2.28440876433	0.0288452
Fungi|Mortierellomycota|Mortierellomycetes|Mortierellales|Mortierellaceae|Mortierella|Mortierella_sp	OTU_2943	3.02487221099	CWDt0	2.71865007534	0.0394019
Fungi|Mortierellomycota|Mortierellomycetes|Mortierellales|Mortierellaceae|Mortierella|Mortierella_sp_W161	OTU_976	2.02513884073	CWDt0	2.49297129111	0.00646852
Fungi|Mortierellomycota|Mortierellomycetes|Mortierellales|Mortierellaceae|Mortierella|Mortierella_sp|SH212349.06FU	OTU_374	2.92905966587	CWDt0	2.62274593688	0.0112891
Fungi|Mucoromycota|Mucoromycetes|Mucorales|Umbelopsidaceae|Umbelopsis|Umbelopis_ramanniana_var_angulispora	OTU_332	3.25640757239	CWDt0	2.97315940175	0.049578
Fungi|Mucoromycota|Mucoromycetes|Mucorales|Umbelopsidaceae|Umbelopsis|Umbelopsis_sp	OTU_1419	1.4684969074	CWDt0	2.88742790654	0.00308093
Fungi|Mucoromycota|Mucoromycetes|Mucorales|Umbelopsidaceae|Umbelopsis|Umbelopsis_sp	OTU_168	3.32590029481	CWDt0	3.12886894929	0.0127828
Fungi|unclassified|unclassified|unclassified|unclassified|unclassified|unclassified	OTU_634	1.80012757111	CWDt0	2.64505264593	0.00256063
Fungi|unclassified|unclassified|unclassified|unclassified|unclassified|unclassified	OTU_651	1.71408348245	CWDt0	2.34649376399	0.00664448
