# Supplementary material for: Fungal communities and their association with nitrogen-fixing bacteria affect early decomposition of Norway spruce deadwood
Source: Sci Rep. 2020 May 15;10:8025. doi: 10.1038/s41598-020-64808-5 (PMC7228967; doi:10.1038/s41598-020-64808-5)
Supplement: Supplementary file 4 — Supplementary Table 3 [file 41598_2020_64808_MOESM4_ESM.xlsx]

## Sheet: South_Associations
Table S3.	List of fungal – N2-fixing-bacterial OTUs associated to each other in the SpiecEasi network analysis (Kurtz et al. 2015). The taxonomic annotations of both partners are listed. The table contains additional information on the respective fungal OTUs: abundance = number of reads within the north and south dataset, respectively; functional category = functional annotation according the FunGuild (Ngu…
direction	bacterial.partner	bac.order	bac.family	bac.genus	bac.abundance	fungal.partner	fungal.phylum	fungal.order	fungal.family	fungal.genus	fun.abundance	fun.function	fun.colonizer	fun.lefse
0.0114808	Otu001160	Rhizobiales	Rhizobiales_incertae_sedis	Bauldia	25	OTU_41	Ascomycota	Eurotiales	Trichocomaceae	Penicillium	35	Dung Saprotroph-Undefined Saprotroph-Wood Saprotroph	departs south	CWDt0
-0.210477	Otu001165	Rhizobiales	Xanthobacteraceae	Starkeya	162	OTU_2	Ascomycota	Pleosporales	Pleosporales_unidentified	Pleosporales_unidentified_1	126270	NA	-	NA
0.0655119	Otu000080	Rhizobiales	Rhizobiaceae	Rhizobium	2780	OTU_9	Ascomycota	Capnodiales	Davidiellaceae	Davidiella	556	Undefined Saprotroph	-	CWDt0
0.385943	Otu000001	Burkholderiales	Oxalobacteraceae	Oxalobacteraceae_unclassified	59421	OTU_10	Basidiomycota	Leucosporidiales	Leucosporidiaceae	Leucosporidiella	22539	NA	-	CWDearly
0.011473	Otu000139	Burkholderiales	Comamonadaceae	Variovorax	1300	OTU_10	Basidiomycota	Leucosporidiales	Leucosporidiaceae	Leucosporidiella	22539	NA	-	CWDearly
0.0694419	Otu000255	Rhizobiales	Beijerinckiaceae	Chelatococcus	995	OTU_10	Basidiomycota	Leucosporidiales	Leucosporidiaceae	Leucosporidiella	22539	NA	-	CWDearly
-0.0480497	Otu001029	Rhizobiales	Rhizobiales_unclassified	Rhizobiales_unclassified	144	OTU_10	Basidiomycota	Leucosporidiales	Leucosporidiaceae	Leucosporidiella	22539	NA	-	CWDearly
0.202067	Otu000001	Burkholderiales	Oxalobacteraceae	Oxalobacteraceae_unclassified	59421	OTU_1	Basidiomycota	Cystofilobasidiales	Cystofilobasidiaceae	Guehomyces	242611	NA	-	CWDearly
-0.00237954	Otu000084	Rhizobiales	Hyphomicrobiaceae	Hyphomicrobium	4039	OTU_1	Basidiomycota	Cystofilobasidiales	Cystofilobasidiaceae	Guehomyces	242611	NA	-	CWDearly
-0.17182	Otu000510	Rhizobiales	Bradyrhizobiaceae	Bradyrhizobiaceae_unclassified	450	OTU_1	Basidiomycota	Cystofilobasidiales	Cystofilobasidiaceae	Guehomyces	242611	NA	-	CWDearly
0.160335	Otu001498	Burkholderiales	Alcaligenaceae	Alcaligenaceae_unclassified	47	OTU_1	Basidiomycota	Cystofilobasidiales	Cystofilobasidiaceae	Guehomyces	242611	NA	-	CWDearly
0.209134	Otu002150	Burkholderiales	Alcaligenaceae	Alcaligenaceae_unclassified	48	OTU_1	Basidiomycota	Cystofilobasidiales	Cystofilobasidiaceae	Guehomyces	242611	NA	-	CWDearly
-0.0247975	Otu000235	Burkholderiales	Comamonadaceae	Rhodoferax	31	OTU_4	Basidiomycota	Agaricales	Mycenaceae	Mycena	132922	Undefined Saprotroph	-	NA
-0.0689875	Otu000424	Rhizobiales	Rhizobiales_unclassified	Rhizobiales_unclassified	119	OTU_4	Basidiomycota	Agaricales	Mycenaceae	Mycena	132922	Undefined Saprotroph	-	NA
-0.175811	Otu000885	Burkholderiales	Comamonadaceae	Ramlibacter	27	OTU_4	Basidiomycota	Agaricales	Mycenaceae	Mycena	132922	Undefined Saprotroph	-	NA
0.0260229	Otu001096	Rhizobiales	Hyphomicrobiaceae	Hyphomicrobium	203	OTU_4	Basidiomycota	Agaricales	Mycenaceae	Mycena	132922	Undefined Saprotroph	-	NA
-0.13686	Otu000064	Burkholderiales	Burkholderiales_incertae_sedis	Burkholderiales_incertae_sedis_unclassified	1723	OTU_49	Basidiomycota	Filobasidiales	Filobasidiaceae	Cryptococcus	417	Animal Pathogen-Saprotroph	-	CWDlate_north
0.0266521	Otu000416	Burkholderiales	Burkholderiales_unclassified	Burkholderiales_unclassified	780	OTU_49	Basidiomycota	Filobasidiales	Filobasidiaceae	Cryptococcus	417	Animal Pathogen-Saprotroph	-	CWDlate_north
-0.0532086	Otu001162	Rhizobiales	Rhizobiales_unclassified	Rhizobiales_unclassified	30	OTU_49	Basidiomycota	Filobasidiales	Filobasidiaceae	Cryptococcus	417	Animal Pathogen-Saprotroph	-	CWDlate_north
0.0343741	Otu000424	Rhizobiales	Rhizobiales_unclassified	Rhizobiales_unclassified	119	OTU_44	Ascomycota	Eurotiales	Trichocomaceae	Penicillium	3265	Dung Saprotroph-Undefined Saprotroph-Wood Saprotroph	-	CWDt0
0.196466	Otu000438	Rhizobiales	Beijerinckiaceae	Beijerinckia	405	OTU_44	Ascomycota	Eurotiales	Trichocomaceae	Penicillium	3265	Dung Saprotroph-Undefined Saprotroph-Wood Saprotroph	-	CWDt0
0.265159	Otu000860	Burkholderiales	Comamonadaceae	Comamonadaceae_unclassified	65	OTU_44	Ascomycota	Eurotiales	Trichocomaceae	Penicillium	3265	Dung Saprotroph-Undefined Saprotroph-Wood Saprotroph	-	CWDt0
0.0244742	Otu001965	Rhizobiales	Rhizobiales_unclassified	Rhizobiales_unclassified	48	OTU_44	Ascomycota	Eurotiales	Trichocomaceae	Penicillium	3265	Dung Saprotroph-Undefined Saprotroph-Wood Saprotroph	-	CWDt0
-0.15642	Otu000032	Rhizobiales	Rhizobiales_unclassified	Rhizobiales_unclassified	1323	OTU_29	Basidiomycota	Filobasidiales	Filobasidiaceae	Cryptococcus	6672	Animal Pathogen-Saprotroph	departs north	CWDearly
-0.0659469	Otu000058	Burkholderiales	Oxalobacteraceae	Oxalobacteraceae_unclassified	4427	OTU_29	Basidiomycota	Filobasidiales	Filobasidiaceae	Cryptococcus	6672	Animal Pathogen-Saprotroph	departs north	CWDearly
0.426889	Otu000506	Rhizobiales	Beijerinckiaceae	Beijerinckia	249	OTU_75	Ascomycota	Pleosporales	Pleosporaceae	Embellisia	382	Plant Pathogen	-	CWDt0
0.166077	Otu001380	Rhizobiales	Rhizobiaceae	Rhizobium	107	OTU_122	Basidiomycota	Boletales	Suillaceae	Suillus	92	Ectomycorrhizal	-	NA
0.0540428	Otu000090	Rhizobiales	Hyphomicrobiaceae	Rhodomicrobium	71	OTU_46	Basidiomycota	Agaricomycetes_unidentified	Agaricomycetes_unidentified_1	Agaricomycetes_unidentified_1	8421	NA	departs south	NA
0.305005	Otu000409	Rhizobiales	Rhizobiales_unclassified	Rhizobiales_unclassified	66	OTU_46	Basidiomycota	Agaricomycetes_unidentified	Agaricomycetes_unidentified_1	Agaricomycetes_unidentified_1	8421	NA	departs south	NA
0.0640166	Otu000416	Burkholderiales	Burkholderiales_unclassified	Burkholderiales_unclassified	780	OTU_46	Basidiomycota	Agaricomycetes_unidentified	Agaricomycetes_unidentified_1	Agaricomycetes_unidentified_1	8421	NA	departs south	NA
0.0138089	Otu000444	Burkholderiales	Burkholderiaceae	Burkholderia	112	OTU_46	Basidiomycota	Agaricomycetes_unidentified	Agaricomycetes_unidentified_1	Agaricomycetes_unidentified_1	8421	NA	departs south	NA
-0.0575795	Otu000202	Burkholderiales	Comamonadaceae	Variovorax	327	OTU_2575	Ascomycota	Ascomycota_unidentified_1	Ascomycota_unidentified_1	Ascomycota_unidentified_1_1	27	NA	-	CWDt0
-0.289693	Otu000617	Rhizobiales	Bradyrhizobiaceae	Bosea	358	OTU_2575	Ascomycota	Ascomycota_unidentified_1	Ascomycota_unidentified_1	Ascomycota_unidentified_1_1	27	NA	-	CWDt0
-0.0263639	Otu000108	Burkholderiales	Burkholderiales_unclassified	Burkholderiales_unclassified	454	OTU_25	Basidiomycota	Sporidiobolales	Incertae_sedis_25	Rhodotorula	7012	Animal Symbiont-Undefined Saprotroph	-	CWDearly
-0.105895	Otu000443	Rhizobiales	Bradyrhizobiaceae	Bradyrhizobiaceae_unclassified	159	OTU_25	Basidiomycota	Sporidiobolales	Incertae_sedis_25	Rhodotorula	7012	Animal Symbiont-Undefined Saprotroph	-	CWDearly
-0.0563503	Otu000598	Rhizobiales	Rhizobiales_unclassified	Rhizobiales_unclassified	280	OTU_25	Basidiomycota	Sporidiobolales	Incertae_sedis_25	Rhodotorula	7012	Animal Symbiont-Undefined Saprotroph	-	CWDearly
-0.122604	Otu000914	Rhizobiales	Bradyrhizobiaceae	Bradyrhizobiaceae_unclassified	74	OTU_25	Basidiomycota	Sporidiobolales	Incertae_sedis_25	Rhodotorula	7012	Animal Symbiont-Undefined Saprotroph	-	CWDearly
0.0317901	Otu002150	Burkholderiales	Alcaligenaceae	Alcaligenaceae_unclassified	48	OTU_286	Ascomycota	Pleosporales	Pleosporaceae	Epicoccum	516	Plant Pathogen-Mycoparasite	-	CWDt0
-0.0323209	Otu002868	Burkholderiales	Oxalobacteraceae	Oxalobacteraceae_unclassified	35	OTU_286	Ascomycota	Pleosporales	Pleosporaceae	Epicoccum	516	Plant Pathogen-Mycoparasite	-	CWDt0
0.0126614	Otu000114	Burkholderiales	Oxalobacteraceae	Massilia	1438	OTU_55	Basidiomycota	Tremellales	Incertae_sedis_12	Cryptococcus_1	2980	Animal Pathogen-Saprotroph	-	CWDt0
0.13751	Otu000828	Rhizobiales	Rhizobiales_unclassified	Rhizobiales_unclassified	60	OTU_202	Mortierellomycota	Mortierellales	Mortierellaceae	Mortierella	60	Undefined Saprotroph	-	CWDt0
0.195615	Otu000416	Burkholderiales	Burkholderiales_unclassified	Burkholderiales_unclassified	780	OTU_8	Ascomycota	Xylariales	Amphisphaeriaceae	Amphisphaeriaceae_unidentified	11650	NA	-	CWDt0
0.00568529	Otu000537	Burkholderiales	Burkholderiaceae	Burkholderia	353	OTU_68	Basidiomycota	Sporidiobolales	Incertae_sedis_25	Rhodotorula	430	Animal Symbiont-Undefined Saprotroph	departs south	CWDt0
-0.0709646	Otu001533	Rhizobiales	Bradyrhizobiaceae	Rhodoblastus	53	OTU_68	Basidiomycota	Sporidiobolales	Incertae_sedis_25	Rhodotorula	430	Animal Symbiont-Undefined Saprotroph	departs south	CWDt0
-0.168691	Otu001613	Rhizobiales	Rhizobiales_unclassified	Rhizobiales_unclassified	72	OTU_68	Basidiomycota	Sporidiobolales	Incertae_sedis_25	Rhodotorula	430	Animal Symbiont-Undefined Saprotroph	departs south	CWDt0
0.236439	Otu000284	Burkholderiales	Oxalobacteraceae	Massilia	842	OTU_26	Ascomycota	Dothideales	Dothioraceae	Aureobasidium	4992	Undefined Saprotroph	departs north	NA
-0.0893743	Otu000005	Rhizobiales	Bradyrhizobiaceae	Bradyrhizobium	20818	OTU_5	Basidiomycota	Sporidiobolales	Incertae_sedis_25	Incertae_sedis_25_unidentified	59144	NA	-	CWDearly
-0.150265	Otu000576	Rhizobiales	Xanthobacteraceae	Xanthobacteraceae_unclassified	481	OTU_5	Basidiomycota	Sporidiobolales	Incertae_sedis_25	Incertae_sedis_25_unidentified	59144	NA	-	CWDearly
-8.65576e-05	Otu001010	Rhizobiales	Bradyrhizobiaceae	Bradyrhizobiaceae_unclassified	139	OTU_5	Basidiomycota	Sporidiobolales	Incertae_sedis_25	Incertae_sedis_25_unidentified	59144	NA	-	CWDearly
0.269949	Otu001498	Burkholderiales	Alcaligenaceae	Alcaligenaceae_unclassified	47	OTU_5	Basidiomycota	Sporidiobolales	Incertae_sedis_25	Incertae_sedis_25_unidentified	59144	NA	-	CWDearly
-0.212902	Otu000240	Rhizobiales	Beijerinckiaceae	Methylorosula	946	OTU_128	Ascomycota	Incertae_sedis_8	Myxotrichaceae	Oidiodendron	38	Ericoid Mycorrhizal	-	CWDt0
-0.126964	Otu000015	Rhizobiales	Bradyrhizobiaceae	Tardiphaga	25813	OTU_14	Ascomycota	Hypocreales	Hypocreaceae	Trichoderma	966	Endophyte-Plant Pathogen	-	CWDlate_north
-0.041813	Otu002150	Burkholderiales	Alcaligenaceae	Alcaligenaceae_unclassified	48	OTU_14	Ascomycota	Hypocreales	Hypocreaceae	Trichoderma	966	Endophyte-Plant Pathogen	-	CWDlate_north
0.0440519	Otu000011	Rhizobiales	Rhizobiales_unclassified	Rhizobiales_unclassified	3184	OTU_3	Ascomycota	Helotiales	Helotiales_unidentified	Helotiales_unidentified_1	101274	NA	-	CWDlate_north
0.0695998	Otu000032	Rhizobiales	Rhizobiales_unclassified	Rhizobiales_unclassified	1323	OTU_3	Ascomycota	Helotiales	Helotiales_unidentified	Helotiales_unidentified_1	101274	NA	-	CWDlate_north
0.158947	Otu000058	Burkholderiales	Oxalobacteraceae	Oxalobacteraceae_unclassified	4427	OTU_3	Ascomycota	Helotiales	Helotiales_unidentified	Helotiales_unidentified_1	101274	NA	-	CWDlate_north
0.0521079	Otu000804	Rhizobiales	Methylocystaceae	Methylocystis	147	OTU_3	Ascomycota	Helotiales	Helotiales_unidentified	Helotiales_unidentified_1	101274	NA	-	CWDlate_north
0.0769852	Otu000202	Burkholderiales	Comamonadaceae	Variovorax	327	OTU_85	Ascomycota	Incertae_sedis_8	Pseudeurotiaceae	Pseudogymnoascus	96	Undefined Saprotroph	-	CWDlate_north
-0.0711592	Otu001633	Burkholderiales	Oxalobacteraceae	Undibacterium	33	OTU_85	Ascomycota	Incertae_sedis_8	Pseudeurotiaceae	Pseudogymnoascus	96	Undefined Saprotroph	-	CWDlate_north
0.0398178	Otu000240	Rhizobiales	Beijerinckiaceae	Methylorosula	946	OTU_272	Ascomycota	Ascomycota_unidentified_1	Ascomycota_unidentified_1	Ascomycota_unidentified_1_1	219	NA	-	NA
0.0287222	Otu000006	Burkholderiales	Burkholderiaceae	Burkholderia	36635	OTU_90	Ascomycota	Pleosporales	Pleosporaceae	Alternaria	353	Plant Pathogen-Wood Saprotroph	-	CWDt0
-0.0790053	Otu000108	Burkholderiales	Burkholderiales_unclassified	Burkholderiales_unclassified	454	OTU_90	Ascomycota	Pleosporales	Pleosporaceae	Alternaria	353	Plant Pathogen-Wood Saprotroph	-	CWDt0
0.103981	Otu001047	Rhizobiales	Methylobacteriaceae	Methylobacterium	43	OTU_90	Ascomycota	Pleosporales	Pleosporaceae	Alternaria	353	Plant Pathogen-Wood Saprotroph	-	CWDt0
-0.286743	Otu000763	Burkholderiales	Burkholderiaceae	Burkholderia	121	OTU_129	Ascomycota	Ascomycota_unidentified_1	Ascomycota_unidentified_1	Ascomycota_unidentified_1_1	113	NA	arrives south	CWDt0
-0.0148441	Otu001677	Rhizobiales	Phyllobacteriaceae	Phyllobacterium	25	OTU_2035	Ascomycota	Pleosporales	Pleosporales_unidentified	Pleosporales_unidentified_1	320	NA	departs north	CWDt0
-0.154764	Otu002868	Burkholderiales	Oxalobacteraceae	Oxalobacteraceae_unclassified	35	OTU_2035	Ascomycota	Pleosporales	Pleosporales_unidentified	Pleosporales_unidentified_1	320	NA	departs north	CWDt0
0.089075	Otu000444	Burkholderiales	Burkholderiaceae	Burkholderia	112	OTU_2341	Ascomycota	Eurotiales	Trichocomaceae	Penicillium	148	Dung Saprotroph-Undefined Saprotroph-Wood Saprotroph	departs south	CWDt0
-0.0321117	Otu001083	Rhizobiales	Hyphomicrobiaceae	Devosia	76	OTU_2341	Ascomycota	Eurotiales	Trichocomaceae	Penicillium	148	Dung Saprotroph-Undefined Saprotroph-Wood Saprotroph	departs south	CWDt0
0.0186658	Otu001797	Burkholderiales	Burkholderiaceae	Cupriavidus	72	OTU_2341	Ascomycota	Eurotiales	Trichocomaceae	Penicillium	148	Dung Saprotroph-Undefined Saprotroph-Wood Saprotroph	departs south	CWDt0
-0.149988	Otu000416	Burkholderiales	Burkholderiales_unclassified	Burkholderiales_unclassified	780	OTU_351	Ascomycota	Ascomycota_unidentified_1	Ascomycota_unidentified_1	Ascomycota_unidentified_1_1	241	NA	arrives south	CWDlate_south
0.205565	Otu001010	Rhizobiales	Bradyrhizobiaceae	Bradyrhizobiaceae_unclassified	139	OTU_351	Ascomycota	Ascomycota_unidentified_1	Ascomycota_unidentified_1	Ascomycota_unidentified_1_1	241	NA	arrives south	CWDlate_south
-0.0972107	Otu001094	Burkholderiales	Burkholderiaceae	Burkholderia	27	OTU_351	Ascomycota	Ascomycota_unidentified_1	Ascomycota_unidentified_1	Ascomycota_unidentified_1_1	241	NA	arrives south	CWDlate_south
0.136974	Otu000006	Burkholderiales	Burkholderiaceae	Burkholderia	36635	OTU_43	Basidiomycota	Cystofilobasidiales	Cystofilobasidiaceae	Cystofilobasidium	686	NA	departs south	CWDearly
0.0155343	Otu000075	Rhizobiales	Methylobacteriaceae	Methylobacterium	4840	OTU_157	Ascomycota	Ascomycota_unidentified_1	Ascomycota_unidentified_1	Ascomycota_unidentified_1_1	290	NA	-	CWDt0
-0.119546	Otu001029	Rhizobiales	Rhizobiales_unclassified	Rhizobiales_unclassified	144	OTU_7	Mucoromycota	Mucorales	Mucoraceae	Mucor	45142	Undefined Saprotroph	-	CWDlate_north
-0.143385	Otu000058	Burkholderiales	Oxalobacteraceae	Oxalobacteraceae_unclassified	4427	OTU_416	Mucoromycota	Mucorales	Mucoraceae	Mucor	61	Undefined Saprotroph	-	CWDlate_north
0.20217	Otu000080	Rhizobiales	Rhizobiaceae	Rhizobium	2780	OTU_416	Mucoromycota	Mucorales	Mucoraceae	Mucor	61	Undefined Saprotroph	-	CWDlate_north
-0.0159911	Otu001109	Burkholderiales	Alcaligenaceae	Achromobacter	177	OTU_416	Mucoromycota	Mucorales	Mucoraceae	Mucor	61	Undefined Saprotroph	-	CWDlate_north
-0.0504044	Otu001533	Rhizobiales	Bradyrhizobiaceae	Rhodoblastus	53	OTU_416	Mucoromycota	Mucorales	Mucoraceae	Mucor	61	Undefined Saprotroph	-	CWDlate_north
-0.0018805	Otu000284	Burkholderiales	Oxalobacteraceae	Massilia	842	OTU_686	Ascomycota	Eurotiales	Trichocomaceae	Penicillium	93	Dung Saprotroph-Undefined Saprotroph-Wood Saprotroph	-	NA
-0.178273	Otu000955	Rhizobiales	Rhizobiales_unclassified	Rhizobiales_unclassified	116	OTU_237	Ascomycota	Chaetothyriales	Herpotrichiellaceae	Capronia	101	Undefined Endophyte	-	CWDt0
0.226424	Otu000177	Rhizobiales	Rhizobiaceae	Rhizobium	1020	OTU_22	Basidiomycota	Tremellomycetes_unidentified	Tremellomycetes_unidentified_1	Tremellomycetes_unidentified_1	2769	NA	departs north	CWDearly
0.256297	Otu002319	Burkholderiales	Alcaligenaceae	Alcaligenaceae_unclassified	38	OTU_22	Basidiomycota	Tremellomycetes_unidentified	Tremellomycetes_unidentified_1	Tremellomycetes_unidentified_1	2769	NA	departs north	CWDearly
0.241852	Otu000032	Rhizobiales	Rhizobiales_unclassified	Rhizobiales_unclassified	1323	OTU_23	Ascomycota	Incertae_sedis	Incertae_sedis_1	Sarea	9350	Lichenized	arrives south	CWDlate_south
0.0691266	Otu000444	Burkholderiales	Burkholderiaceae	Burkholderia	112	OTU_328	Ascomycota	Helotiales	Incertae_sedis_2	Cadophora	81	Undefined Endophyte	-	CWDt0
0.00803821	Otu000891	Burkholderiales	Oxalobacteraceae	Duganella	150	OTU_53	Basidiomycota	Tremellomycetes_unidentified	Tremellomycetes_unidentified_1	Tremellomycetes_unidentified_1	488	NA	-	CWDt0
-0.0452664	Otu000162	Burkholderiales	Oxalobacteraceae	Oxalobacteraceae_unclassified	2304	OTU_11	Basidiomycota	Agaricales	Mycenaceae	Mycena	26248	Undefined Saprotroph	arrives south	CWDlate_south
-0.0420302	Otu000255	Rhizobiales	Beijerinckiaceae	Chelatococcus	995	OTU_11	Basidiomycota	Agaricales	Mycenaceae	Mycena	26248	Undefined Saprotroph	arrives south	CWDlate_south
0.103606	Otu000360	Rhizobiales	Rhizobiales_unclassified	Rhizobiales_unclassified	487	OTU_11	Basidiomycota	Agaricales	Mycenaceae	Mycena	26248	Undefined Saprotroph	arrives south	CWDlate_south
0.0341435	Otu000825	Rhizobiales	Xanthobacteraceae	Labrys	229	OTU_11	Basidiomycota	Agaricales	Mycenaceae	Mycena	26248	Undefined Saprotroph	arrives south	CWDlate_south
-0.153132	Otu000617	Rhizobiales	Bradyrhizobiaceae	Bosea	358	OTU_161	Ascomycota	Dothideales	Dothioraceae	Dothioraceae_unidentified	36	NA	-	CWDt0
0.0832762	Otu001544	Burkholderiales	Comamonadaceae	Comamonadaceae_unclassified	33	OTU_161	Ascomycota	Dothideales	Dothioraceae	Dothioraceae_unidentified	36	NA	-	CWDt0
0.0487209	Otu000804	Rhizobiales	Methylocystaceae	Methylocystis	147	OTU_51	Ascomycota	Ascomycota_unidentified_1	Ascomycota_unidentified_1	Ascomycota_unidentified_1_1	6996	NA	-	CWDlate_south
0.133704	Otu001109	Burkholderiales	Alcaligenaceae	Achromobacter	177	OTU_51	Ascomycota	Ascomycota_unidentified_1	Ascomycota_unidentified_1	Ascomycota_unidentified_1_1	6996	NA	-	CWDlate_south
-0.226939	Otu000108	Burkholderiales	Burkholderiales_unclassified	Burkholderiales_unclassified	454	OTU_27	Basidiomycota	Sporidiobolales	Incertae_sedis_25	Rhodosporidium	2646	Undefined Saprotroph	departs south	CWDearly
-0.0933907	Otu001094	Burkholderiales	Burkholderiaceae	Burkholderia	27	OTU_159	Ascomycota	Incertae_sedis	Incertae_sedis_1	Meliniomyces	648	Ectomycorrhizal-Saprotroph	arrives south	CWDlate_south
0.166271	Otu000617	Rhizobiales	Bradyrhizobiaceae	Bosea	358	OTU_817	Ascomycota	Hypocreales	Hypocreaceae	Trichoderma	121	Wood Saprotroph	-	NA
-0.0651985	Otu000139	Burkholderiales	Comamonadaceae	Variovorax	1300	OTU_64	Basidiomycota	Cantharellales	Hydnaceae	Sistotrema	2017	Ectomycorrhizal-Wood Saprotroph	arrives south	NA
-0.206113	Otu000449	Burkholderiales	Comamonadaceae	Comamonadaceae_unclassified	305	OTU_64	Basidiomycota	Cantharellales	Hydnaceae	Sistotrema	2017	Ectomycorrhizal-Wood Saprotroph	arrives south	NA
-0.0489618	Otu000656	Rhizobiales	Methylocystaceae	Hansschlegelia	380	OTU_64	Basidiomycota	Cantharellales	Hydnaceae	Sistotrema	2017	Ectomycorrhizal-Wood Saprotroph	arrives south	NA
-0.29184	Otu001289	Burkholderiales	Burkholderiales_unclassified	Burkholderiales_unclassified	168	OTU_64	Basidiomycota	Cantharellales	Hydnaceae	Sistotrema	2017	Ectomycorrhizal-Wood Saprotroph	arrives south	NA
0.0373268	Otu001797	Burkholderiales	Burkholderiaceae	Cupriavidus	72	OTU_145	Basidiomycota	Tremellales	Incertae_sedis_12	Dioszegia	668	Undefined Saprotroph	departs south	CWDlate_south
-0.0393769	Otu000006	Burkholderiales	Burkholderiaceae	Burkholderia	36635	OTU_47	Mucoromycota	Mucorales	Mucoraceae	Mucor	231	Undefined Saprotroph	arrives north	CWDlate_north
0.501454	Otu000184	Rhizobiales	Rhizobiales_unclassified	Rhizobiales_unclassified	1342	OTU_47	Mucoromycota	Mucorales	Mucoraceae	Mucor	231	Undefined Saprotroph	arrives north	CWDlate_north
-0.0110353	Otu000010	Rhizobiales	Rhizobiaceae	Rhizobium	19073	OTU_304	Ascomycota	Incertae_sedis	Incertae_sedis_1	Meliniomyces	406	Ectomycorrhizal-Saprotroph	arrives south	CWDlate_south
0.199682	Otu000226	Burkholderiales	Oxalobacteraceae	Duganella	127	OTU_304	Ascomycota	Incertae_sedis	Incertae_sedis_1	Meliniomyces	406	Ectomycorrhizal-Saprotroph	arrives south	CWDlate_south
0.186227	Otu002319	Burkholderiales	Alcaligenaceae	Alcaligenaceae_unclassified	38	OTU_36	Basidiomycota	Basidiomycota_unidentified_1	Basidiomycota_unidentified_1	Basidiomycota_unidentified_1_1	910	NA	departs south	CWDearly
0.126545	Otu000015	Rhizobiales	Bradyrhizobiaceae	Tardiphaga	25813	OTU_1158	Mucoromycota	Mucorales	Mucoraceae	Mucor	458	Undefined Saprotroph	departs south	CWDlate_north
0.0155648	Otu000656	Rhizobiales	Methylocystaceae	Hansschlegelia	380	OTU_1158	Mucoromycota	Mucorales	Mucoraceae	Mucor	458	Undefined Saprotroph	departs south	CWDlate_north
0.0904467	Otu001677	Rhizobiales	Phyllobacteriaceae	Phyllobacterium	25	OTU_1158	Mucoromycota	Mucorales	Mucoraceae	Mucor	458	Undefined Saprotroph	departs south	CWDlate_north
0.26539	Otu000202	Burkholderiales	Comamonadaceae	Variovorax	327	OTU_261	Ascomycota	Eurotiales	Trichocomaceae	Penicillium	491	Dung Saprotroph-Undefined Saprotroph-Wood Saprotroph	departs south	NA
-0.143962	Otu001160	Rhizobiales	Rhizobiales_incertae_sedis	Bauldia	25	OTU_261	Ascomycota	Eurotiales	Trichocomaceae	Penicillium	491	Dung Saprotroph-Undefined Saprotroph-Wood Saprotroph	departs south	NA
0.0010371	Otu000825	Rhizobiales	Xanthobacteraceae	Labrys	229	OTU_1372	Basidiomycota	Agaricales	Tricholomataceae	Tricholomataceae_unidentified	59	NA	arrives south	NA
0.101294	Otu001109	Burkholderiales	Alcaligenaceae	Achromobacter	177	OTU_256	Ascomycota	Helotiales	Helotiales_unidentified	Helotiales_unidentified_1	261	NA	arrives south	CWDlate_south
-0.149921	Otu001544	Burkholderiales	Comamonadaceae	Comamonadaceae_unclassified	33	OTU_256	Ascomycota	Helotiales	Helotiales_unidentified	Helotiales_unidentified_1	261	NA	arrives south	CWDlate_south
-0.0724121	Otu002150	Burkholderiales	Alcaligenaceae	Alcaligenaceae_unclassified	48	OTU_256	Ascomycota	Helotiales	Helotiales_unidentified	Helotiales_unidentified_1	261	NA	arrives south	CWDlate_south
-0.0804134	Otu000329	Burkholderiales	Alcaligenaceae	Derxia	124	OTU_54	Mucoromycota	Mucorales	Mucoraceae	Mucor	45	Undefined Saprotroph	-	NA
-0.153296	Otu000438	Rhizobiales	Beijerinckiaceae	Beijerinckia	405	OTU_334	Basidiomycota	Agaricales	Psathyrellaceae	Coprinopsis	573	Undefined Saprotroph	-	NA
0.136668	Otu000867	Burkholderiales	Burkholderiaceae	Pandoraea	227	OTU_334	Basidiomycota	Agaricales	Psathyrellaceae	Coprinopsis	573	Undefined Saprotroph	-	NA
0.0190295	Otu001096	Rhizobiales	Hyphomicrobiaceae	Hyphomicrobium	203	OTU_334	Basidiomycota	Agaricales	Psathyrellaceae	Coprinopsis	573	Undefined Saprotroph	-	NA
-0.202154	Otu000006	Burkholderiales	Burkholderiaceae	Burkholderia	36635	OTU_3515	Ascomycota	Sordariales	Lasiosphaeriaceae	Podospora	79	Dung Saprotroph	arrives south	CWDlate_south
-0.0123927	Otu000028	Burkholderiales	Burkholderiaceae	Burkholderia	9250	OTU_3515	Ascomycota	Sordariales	Lasiosphaeriaceae	Podospora	79	Dung Saprotroph	arrives south	CWDlate_south
-0.203512	Otu000255	Rhizobiales	Beijerinckiaceae	Chelatococcus	995	OTU_3515	Ascomycota	Sordariales	Lasiosphaeriaceae	Podospora	79	Dung Saprotroph	arrives south	CWDlate_south
0.319398	Otu001676	Rhizobiales	Rhizobiales_unclassified	Rhizobiales_unclassified	105	OTU_3515	Ascomycota	Sordariales	Lasiosphaeriaceae	Podospora	79	Dung Saprotroph	arrives south	CWDlate_south
0.333649	Otu000006	Burkholderiales	Burkholderiaceae	Burkholderia	36635	OTU_71	Fungi_unidentified	Fungi_unidentified_1	Fungi_unidentified_1_1	Fungi_unidentified_1_1	1455	NA	departs south	NA
0.0642421	Otu000217	Rhizobiales	Hyphomicrobiaceae	Pedomicrobium	126	OTU_118	Ascomycota	Helotiales	Helotiales_unidentified	Helotiales_unidentified_1	1241	NA	-	CWDlate_south
0.224943	Otu000598	Rhizobiales	Rhizobiales_unclassified	Rhizobiales_unclassified	280	OTU_118	Ascomycota	Helotiales	Helotiales_unidentified	Helotiales_unidentified_1	1241	NA	-	CWDlate_south
-0.161421	Otu001498	Burkholderiales	Alcaligenaceae	Alcaligenaceae_unclassified	47	OTU_118	Ascomycota	Helotiales	Helotiales_unidentified	Helotiales_unidentified_1	1241	NA	-	CWDlate_south
-0.17068	Otu000576	Rhizobiales	Xanthobacteraceae	Xanthobacteraceae_unclassified	481	OTU_52	Basidiomycota	Cystofilobasidiales	Cystofilobasidiales_unidentified	Cystofilobasidiales_unidentified_1	3581	NA	departs south	CWDearly
0.227742	Otu001047	Rhizobiales	Methylobacteriaceae	Methylobacterium	43	OTU_52	Basidiomycota	Cystofilobasidiales	Cystofilobasidiales_unidentified	Cystofilobasidiales_unidentified_1	3581	NA	departs south	CWDearly
-0.0337129	Otu000075	Rhizobiales	Methylobacteriaceae	Methylobacterium	4840	OTU_393	Ascomycota	Chaetothyriales	Herpotrichiellaceae	Cladophialophora	51	Undefined Saprotroph	arrives south	NA
-0.032564	Otu000438	Rhizobiales	Beijerinckiaceae	Beijerinckia	405	OTU_393	Ascomycota	Chaetothyriales	Herpotrichiellaceae	Cladophialophora	51	Undefined Saprotroph	arrives south	NA
-0.046037	Otu000080	Rhizobiales	Rhizobiaceae	Rhizobium	2780	OTU_200	Ascomycota	Helotiales	Incertae_sedis_2	Infundichalara	566	Undefined Saprotroph	-	NA
0.0827961	Otu000804	Rhizobiales	Methylocystaceae	Methylocystis	147	OTU_200	Ascomycota	Helotiales	Incertae_sedis_2	Infundichalara	566	Undefined Saprotroph	-	NA
-0.0887844	Otu000162	Burkholderiales	Oxalobacteraceae	Oxalobacteraceae_unclassified	2304	OTU_675	Ascomycota	Chaetothyriales	Herpotrichiellaceae	Cladophialophora	21	Undefined Saprotroph	-	NA
0.0184838	Otu002051	Rhizobiales	Hyphomicrobiaceae	Hyphomicrobiaceae_unclassified	58	OTU_675	Ascomycota	Chaetothyriales	Herpotrichiellaceae	Cladophialophora	21	Undefined Saprotroph	-	NA
-0.259327	Otu000255	Rhizobiales	Beijerinckiaceae	Chelatococcus	995	OTU_402	Ascomycota	Leotiomycetes_unidentified	Leotiomycetes_unidentified_1	Leotiomycetes_unidentified_1	190	NA	arrives south	CWDlate_south
0.169568	Otu000598	Rhizobiales	Rhizobiales_unclassified	Rhizobiales_unclassified	280	OTU_402	Ascomycota	Leotiomycetes_unidentified	Leotiomycetes_unidentified_1	Leotiomycetes_unidentified_1	190	NA	arrives south	CWDlate_south
-0.271409	Otu000416	Burkholderiales	Burkholderiales_unclassified	Burkholderiales_unclassified	780	OTU_488	Ascomycota	Sordariales	Lasiosphaeriaceae	Podospora	152	Dung Saprotroph-Undefined Saprotroph	-	CWDlate_south
0.253713	Otu001083	Rhizobiales	Hyphomicrobiaceae	Devosia	76	OTU_488	Ascomycota	Sordariales	Lasiosphaeriaceae	Podospora	152	Dung Saprotroph-Undefined Saprotroph	-	CWDlate_south
0.00139433	Otu000506	Rhizobiales	Beijerinckiaceae	Beijerinckia	249	OTU_236	Ascomycota	Chaetothyriales	Herpotrichiellaceae	Exophiala	309	Undefined Saprotroph	-	NA
0.0608865	Otu000880	Rhizobiales	Rhizobiales_unclassified	Rhizobiales_unclassified	191	OTU_236	Ascomycota	Chaetothyriales	Herpotrichiellaceae	Exophiala	309	Undefined Saprotroph	-	NA
-0.0153956	Otu001160	Rhizobiales	Rhizobiales_incertae_sedis	Bauldia	25	OTU_236	Ascomycota	Chaetothyriales	Herpotrichiellaceae	Exophiala	309	Undefined Saprotroph	-	NA
-0.209029	Otu002337	Rhizobiales	Rhizobiales_unclassified	Rhizobiales_unclassified	41	OTU_236	Ascomycota	Chaetothyriales	Herpotrichiellaceae	Exophiala	309	Undefined Saprotroph	-	NA
0.126199	Otu000011	Rhizobiales	Rhizobiales_unclassified	Rhizobiales_unclassified	3184	OTU_19	Ascomycota	Coniochaetales	Coniochaetaceae	Lecythophora	11707	Undefined Endophyte	-	CWDlate_south
0.0144261	Otu000032	Rhizobiales	Rhizobiales_unclassified	Rhizobiales_unclassified	1323	OTU_19	Ascomycota	Coniochaetales	Coniochaetaceae	Lecythophora	11707	Undefined Endophyte	-	CWDlate_south
-0.172331	Otu000202	Burkholderiales	Comamonadaceae	Variovorax	327	OTU_117	Ascomycota	Saccharomycetales	Incertae_sedis_11	Candida	108	Undefined Saprotroph	departs south	NA
0.0281292	Otu000240	Rhizobiales	Beijerinckiaceae	Methylorosula	946	OTU_117	Ascomycota	Saccharomycetales	Incertae_sedis_11	Candida	108	Undefined Saprotroph	departs south	NA
-0.0642335	Otu000617	Rhizobiales	Bradyrhizobiaceae	Bosea	358	OTU_117	Ascomycota	Saccharomycetales	Incertae_sedis_11	Candida	108	Undefined Saprotroph	departs south	NA
-0.0970553	Otu001797	Burkholderiales	Burkholderiaceae	Cupriavidus	72	OTU_1393	Ascomycota	Pleosporales	Pleosporales_unidentified	Pleosporales_unidentified_1	33	NA	departs south	NA
-0.0768839	Otu000119	Rhizobiales	Rhizobiaceae	Kaistia	2176	OTU_551	Basidiomycota	Sporidiobolales	Incertae_sedis_25	Sporobolomyces	192	Mycoparasite	departs south	CWDearly
0.167785	Otu000010	Rhizobiales	Rhizobiaceae	Rhizobium	19073	OTU_1331	Basidiomycota	Sebacinales	Sebacinales_Group_B	Serendipita	134	Orchid Mycorrhizal	-	CWDearly
0.0714075	Otu000284	Burkholderiales	Oxalobacteraceae	Massilia	842	OTU_1331	Basidiomycota	Sebacinales	Sebacinales_Group_B	Serendipita	134	Orchid Mycorrhizal	-	CWDearly
-0.0183746	Otu001533	Rhizobiales	Bradyrhizobiaceae	Rhodoblastus	53	OTU_1331	Basidiomycota	Sebacinales	Sebacinales_Group_B	Serendipita	134	Orchid Mycorrhizal	-	CWDearly
-0.0944323	Otu000028	Burkholderiales	Burkholderiaceae	Burkholderia	9250	OTU_552	Basidiomycota	Auriculariales	Incertae_sedis_28	Heterochaetella	140	Undefined Saprotroph	arrives south	CWDlate_south
0.0084423	Otu001712	Rhizobiales	Rhizobiales_unclassified	Rhizobiales_unclassified	92	OTU_552	Basidiomycota	Auriculariales	Incertae_sedis_28	Heterochaetella	140	Undefined Saprotroph	arrives south	CWDlate_south
-0.115792	Otu000058	Burkholderiales	Oxalobacteraceae	Oxalobacteraceae_unclassified	4427	OTU_15	Basidiomycota	Cystofilobasidiales	Cystofilobasidiaceae	Mrakia	1049	NA	departs north	CWDearly
-0.0595938	Otu000028	Burkholderiales	Burkholderiaceae	Burkholderia	9250	OTU_943	Ascomycota	Capnodiales	Mycosphaerellaceae	Mycosphaerellaceae_unidentified	102	NA	departs north	NA
0.134453	Otu001492	Rhizobiales	Rhizobiales_unclassified	Rhizobiales_unclassified	107	OTU_943	Ascomycota	Capnodiales	Mycosphaerellaceae	Mycosphaerellaceae_unidentified	102	NA	departs north	NA
0.0624726	Otu002674	Burkholderiales	Alcaligenaceae	Alcaligenaceae_unclassified	51	OTU_943	Ascomycota	Capnodiales	Mycosphaerellaceae	Mycosphaerellaceae_unidentified	102	NA	departs north	NA
-0.141505	Otu001544	Burkholderiales	Comamonadaceae	Comamonadaceae_unclassified	33	OTU_63	Basidiomycota	Tremellales	Incertae_sedis_12	Cryptococcus_1	1880	Mycoparasite-Undefined Saprotroph	departs south	NA
-0.0633717	Otu000075	Rhizobiales	Methylobacteriaceae	Methylobacterium	4840	OTU_845	Ascomycota	Incertae_sedis	Incertae_sedis_1	Meliniomyces	167	Ectomycorrhizal-Saprotroph	arrives south	CWDlate_south
-0.054837	Otu000656	Rhizobiales	Methylocystaceae	Hansschlegelia	380	OTU_845	Ascomycota	Incertae_sedis	Incertae_sedis_1	Meliniomyces	167	Ectomycorrhizal-Saprotroph	arrives south	CWDlate_south
0.307285	Otu000996	Rhizobiales	Beijerinckiaceae	Beijerinckia	141	OTU_845	Ascomycota	Incertae_sedis	Incertae_sedis_1	Meliniomyces	167	Ectomycorrhizal-Saprotroph	arrives south	CWDlate_south
0.295593	Otu000032	Rhizobiales	Rhizobiales_unclassified	Rhizobiales_unclassified	1323	OTU_586	Ascomycota	Lulworthiales	Lulworthiaceae	Zalerion	92	Undefined Saprotroph	departs north	NA
0.138714	Otu000090	Rhizobiales	Hyphomicrobiaceae	Rhodomicrobium	71	OTU_586	Ascomycota	Lulworthiales	Lulworthiaceae	Zalerion	92	Undefined Saprotroph	departs north	NA
0.110895	Otu000238	Rhizobiales	Rhizobiales_unclassified	Rhizobiales_unclassified	82	OTU_586	Ascomycota	Lulworthiales	Lulworthiaceae	Zalerion	92	Undefined Saprotroph	departs north	NA
0.0410171	Otu000226	Burkholderiales	Oxalobacteraceae	Duganella	127	OTU_267	Ascomycota	Helotiales	Helotiales_unidentified	Helotiales_unidentified_1	327	NA	-	CWDlate_south
-0.0411121	Otu000202	Burkholderiales	Comamonadaceae	Variovorax	327	OTU_798	Basidiomycota	Tremellales	Tremellales_unidentified	Tremellales_unidentified_1	112	Mycoparasite-Undefined Saprotroph	-	NA
-0.0158653	Otu000238	Rhizobiales	Rhizobiales_unclassified	Rhizobiales_unclassified	82	OTU_798	Basidiomycota	Tremellales	Tremellales_unidentified	Tremellales_unidentified_1	112	Mycoparasite-Undefined Saprotroph	-	NA
0.046451	Otu000667	Burkholderiales	Burkholderiaceae	Burkholderia	398	OTU_798	Basidiomycota	Tremellales	Tremellales_unidentified	Tremellales_unidentified_1	112	Mycoparasite-Undefined Saprotroph	-	NA
-0.0230219	Otu000763	Burkholderiales	Burkholderiaceae	Burkholderia	121	OTU_798	Basidiomycota	Tremellales	Tremellales_unidentified	Tremellales_unidentified_1	112	Mycoparasite-Undefined Saprotroph	-	NA
0.0837018	Otu000226	Burkholderiales	Oxalobacteraceae	Duganella	127	OTU_630	Ascomycota	Helotiales	Helotiaceae	Hymenoscyphus	158	Undefined Saprotroph	arrives south	CWDlate_south
0.0359126	Otu000955	Rhizobiales	Rhizobiales_unclassified	Rhizobiales_unclassified	116	OTU_630	Ascomycota	Helotiales	Helotiaceae	Hymenoscyphus	158	Undefined Saprotroph	arrives south	CWDlate_south
-0.038072	Otu000506	Rhizobiales	Beijerinckiaceae	Beijerinckia	249	OTU_1299	Basidiomycota	Sporidiobolales	Incertae_sedis_25	Sporobolomyces	26	Mycoparasite	departs south	CWDearly
-0.152457	Otu000128	Rhizobiales	Xanthobacteraceae	Labrys	1351	OTU_302	Basidiomycota	Agaricostilbales	Chionosphaeraceae	Kurtzmanomyces	206	NA	departs south	CWDearly
-0.0501124	Otu000825	Rhizobiales	Xanthobacteraceae	Labrys	229	OTU_302	Basidiomycota	Agaricostilbales	Chionosphaeraceae	Kurtzmanomyces	206	NA	departs south	CWDearly
0.000133648	Otu000880	Rhizobiales	Rhizobiales_unclassified	Rhizobiales_unclassified	191	OTU_302	Basidiomycota	Agaricostilbales	Chionosphaeraceae	Kurtzmanomyces	206	NA	departs south	CWDearly
0.115602	Otu001787	Burkholderiales	Oxalobacteraceae	Noviherbaspirillum	25	OTU_302	Basidiomycota	Agaricostilbales	Chionosphaeraceae	Kurtzmanomyces	206	NA	departs south	CWDearly
0.176466	Otu000443	Rhizobiales	Bradyrhizobiaceae	Bradyrhizobiaceae_unclassified	159	OTU_523	Ascomycota	Incertae_sedis_15	Incertae_sedis_16	Chalara	53	Wood Saprotroph-Endophyte-Plant Pathogen	-	CWDlate_north
-0.0780052	Otu002150	Burkholderiales	Alcaligenaceae	Alcaligenaceae_unclassified	48	OTU_1071	Ascomycota	Incertae_sedis	Incertae_sedis_1	Collophora	72	Plant Pathogen	departs south	NA
-0.104514	Otu000202	Burkholderiales	Comamonadaceae	Variovorax	327	OTU_2670	Basidiomycota	Sporidiobolales	Incertae_sedis_25	Sporobolomyces	18	NA	-	NA
0.0254944	Otu001160	Rhizobiales	Rhizobiales_incertae_sedis	Bauldia	25	OTU_2670	Basidiomycota	Sporidiobolales	Incertae_sedis_25	Sporobolomyces	18	NA	-	NA
0.238827	Otu000936	Rhizobiales	Beijerinckiaceae	Beijerinckia	142	OTU_680	Ascomycota	Coniochaetales	Coniochaetaceae	Lecythophora	317	Undefined Endophyte	arrives north	NA
-0.0675004	Otu001633	Burkholderiales	Oxalobacteraceae	Undibacterium	33	OTU_680	Ascomycota	Coniochaetales	Coniochaetaceae	Lecythophora	317	Undefined Endophyte	arrives north	NA
-0.0799189	Otu000360	Rhizobiales	Rhizobiales_unclassified	Rhizobiales_unclassified	487	OTU_1473	Basidiomycota	Sporidiobolales	Incertae_sedis_25	Rhodotorula	64	Animal Symbiont-Undefined Saprotroph	departs south	NA

## Sheet: North_Associations
Table S4.	List of fungal – N2-fixing-bacterial OTUs associated to each other in the SpiecEasi network analysis (Kurtz et al. 2015). The taxonomic annotations of both partners are listed. The table contains additional information on the respective fungal OTUs: abundance = number of reads within the north and south dataset, respectively; functional category = functional annotation according the FunGuild (Ngu…
direction	bacterial.partner	bac.order	bac.family	bac.genus	bac.abundance	fungal.partner	fungal.phylum	fungal.order	fungal.family	fungal.genus	fun.abundance	fun.function	fun.colonizer	fun.lefse
-0.033995	Otu000006	Burkholderiales	Burkholderiaceae	Burkholderia	54544	OTU_41	Ascomycota	Eurotiales	Trichocomaceae	Penicillium	771	Dung Saprotroph-Undefined Saprotroph-Wood Saprotroph	departs south	CWDt0
0.118637	Otu000184	Rhizobiales	Rhizobiales_unclassified	Rhizobiales_unclassified	119	OTU_41	Ascomycota	Eurotiales	Trichocomaceae	Penicillium	771	Dung Saprotroph-Undefined Saprotroph-Wood Saprotroph	departs south	CWDt0
0.264727	Otu000329	Burkholderiales	Alcaligenaceae	Derxia	129	OTU_2	Ascomycota	Pleosporales	Pleosporales_unidentified	Pleosporales_unidentified_1	71802	NA	-	NA
0.0180031	Otu000139	Burkholderiales	Comamonadaceae	Variovorax	895	OTU_9	Ascomycota	Capnodiales	Davidiellaceae	Davidiella	1741	Undefined Saprotroph	-	CWDt0
0.0040755	Otu000825	Rhizobiales	Xanthobacteraceae	Labrys	29	OTU_374	Mortierellomycota	Mortierellales	Mortierellaceae	Mortierella	29	Undefined Saprotroph	departs south	CWDt0
-0.00165653	Otu001083	Rhizobiales	Hyphomicrobiaceae	Devosia	32	OTU_374	Mortierellomycota	Mortierellales	Mortierellaceae	Mortierella	29	Undefined Saprotroph	departs south	CWDt0
0.0535782	Otu000139	Burkholderiales	Comamonadaceae	Variovorax	895	OTU_4	Basidiomycota	Agaricales	Mycenaceae	Mycena	69	Undefined Saprotroph	-	NA
0.0627308	Otu001886	Burkholderiales	Oxalobacteraceae	Naxibacter	83	OTU_4	Basidiomycota	Agaricales	Mycenaceae	Mycena	69	Undefined Saprotroph	-	NA
0.0108015	Otu000226	Burkholderiales	Oxalobacteraceae	Duganella	843	OTU_49	Basidiomycota	Filobasidiales	Filobasidiaceae	Cryptococcus	2252	Animal Pathogen-Saprotroph	-	CWDlate_north
0.471623	Otu001886	Burkholderiales	Oxalobacteraceae	Naxibacter	83	OTU_46	Basidiomycota	Agaricomycetes_unidentified	Agaricomycetes_unidentified_1	Agaricomycetes_unidentified_1	79	NA	departs south	NA
0.256959	Otu000255	Rhizobiales	Beijerinckiaceae	Chelatococcus	529	OTU_25	Basidiomycota	Sporidiobolales	Incertae_sedis_25	Rhodotorula	21093	Animal Symbiont-Undefined Saprotroph	-	CWDearly
0.121613	Otu000694	Rhizobiales	Hyphomicrobiaceae	Devosia	32	OTU_286	Ascomycota	Pleosporales	Pleosporaceae	Epicoccum	693	Plant Pathogen-Mycoparasite	-	CWDt0
0.0950656	Otu000238	Rhizobiales	Rhizobiales_unclassified	Rhizobiales_unclassified	51	OTU_123	Ascomycota	Ascomycota_unidentified_1	Ascomycota_unidentified_1	Ascomycota_unidentified_1_1	203	NA	arrives south	NA
0.297146	Otu000151	Rhizobiales	Phyllobacteriaceae	Mesorhizobium	538	OTU_8	Ascomycota	Xylariales	Amphisphaeriaceae	Amphisphaeriaceae_unidentified	16811	NA	-	CWDt0
0.0158681	Otu000255	Rhizobiales	Beijerinckiaceae	Chelatococcus	529	OTU_5	Basidiomycota	Sporidiobolales	Incertae_sedis_25	Incertae_sedis_25_unidentified	60703	NA	-	CWDearly
0.198867	Otu000202	Burkholderiales	Comamonadaceae	Variovorax	34	OTU_128	Ascomycota	Incertae_sedis_8	Myxotrichaceae	Oidiodendron	37	Ericoid Mycorrhizal	-	CWDt0
0.0262388	Otu000255	Rhizobiales	Beijerinckiaceae	Chelatococcus	529	OTU_21	Basidiomycota	Filobasidiales	Filobasidiaceae	Cryptococcus	3474	Animal Pathogen-Saprotroph	-	CWDearly
0.0421485	Otu000542	Rhizobiales	Rhizobiales_unclassified	Rhizobiales_unclassified	126	OTU_125	Ascomycota	Eurotiales	Trichocomaceae	Penicillium	156	Dung Saprotroph-Undefined Saprotroph-Wood Saprotroph	departs south	NA
0.0771513	Otu000424	Rhizobiales	Rhizobiales_unclassified	Rhizobiales_unclassified	365	OTU_139	Basidiomycota	Sporidiobolales	Incertae_sedis_25	Rhodosporidium	194	Undefined Saprotroph	-	CWDearly
0.0697776	Otu000595	Rhizobiales	Methylobacteriaceae	Methylobacterium	119	OTU_139	Basidiomycota	Sporidiobolales	Incertae_sedis_25	Rhodosporidium	194	Undefined Saprotroph	-	CWDearly
0.306583	Otu000146	Burkholderiales	Burkholderiales_incertae_sedis	Burkholderiales_incertae_sedis_unclassified	701	OTU_272	Ascomycota	Ascomycota_unidentified_1	Ascomycota_unidentified_1	Ascomycota_unidentified_1_1	133	NA	-	NA
0.0278992	Otu000444	Burkholderiales	Burkholderiaceae	Burkholderia	500	OTU_272	Ascomycota	Ascomycota_unidentified_1	Ascomycota_unidentified_1	Ascomycota_unidentified_1_1	133	NA	-	NA
0.176921	Otu000080	Rhizobiales	Rhizobiaceae	Rhizobium	1279	OTU_90	Ascomycota	Pleosporales	Pleosporaceae	Alternaria	337	Plant Pathogen-Wood Saprotroph	-	CWDt0
0.0556253	Otu001083	Rhizobiales	Hyphomicrobiaceae	Devosia	32	OTU_262	Ascomycota	Sordariales	Lasiosphaeriaceae	Fimetariella	243	Undefined Saprotroph	arrives north	CWDlate_north
0.413821	Otu000253	Burkholderiales	Oxalobacteraceae	Collimonas	313	OTU_157	Ascomycota	Ascomycota_unidentified_1	Ascomycota_unidentified_1	Ascomycota_unidentified_1_1	784	NA	-	CWDt0
0.00708106	Otu000656	Rhizobiales	Methylocystaceae	Hansschlegelia	52	OTU_4638	Ascomycota	Ascomycota_unidentified_1	Ascomycota_unidentified_1	Ascomycota_unidentified_1_1	52	NA	departs north	CWDt0
0.32679	Otu000253	Burkholderiales	Oxalobacteraceae	Collimonas	313	OTU_416	Mucoromycota	Mucorales	Mucoraceae	Mucor	200	Undefined Saprotroph	-	CWDlate_north
0.0250812	Otu000444	Burkholderiales	Burkholderiaceae	Burkholderia	500	OTU_416	Mucoromycota	Mucorales	Mucoraceae	Mucor	200	Undefined Saprotroph	-	CWDlate_north
0.245089	Otu000151	Rhizobiales	Phyllobacteriaceae	Mesorhizobium	538	OTU_3505	Ascomycota	Incertae_sedis_8	Pseudeurotiaceae	Pseudogymnoascus	761	Undefined Saprotroph	departs south	CWDlate_north
0.36387	Otu000342	Rhizobiales	Rhizobiales_unclassified	Rhizobiales_unclassified	67	OTU_212	Ascomycota	Pleosporales	Montagnulaceae	Montagnulaceae_unidentified	469	NA	-	CWDlate_north
0.00127891	Otu000444	Burkholderiales	Burkholderiaceae	Burkholderia	500	OTU_53	Basidiomycota	Tremellomycetes_unidentified	Tremellomycetes_unidentified_1	Tremellomycetes_unidentified_1	856	NA	-	CWDt0
0.0697219	Otu001588	Burkholderiales	Burkholderiales_unclassified	Burkholderiales_unclassified	40	OTU_142	Ascomycota	Botryosphaeriales	Incertae_sedis_33	Camarosporium	562	Endophyte-Plant Pathogen	departs south	CWDlate_north
0.390521	Otu000576	Rhizobiales	Xanthobacteraceae	Xanthobacteraceae_unclassified	46	OTU_2417	Ascomycota	Sordariomycetes_unidentified	Sordariomycetes_unidentified_1	Sordariomycetes_unidentified_1	94	NA	-	NA
0.260793	Otu000284	Burkholderiales	Oxalobacteraceae	Massilia	47	OTU_428	Basidiomycota	Sporidiobolales	Incertae_sedis_25	Rhodotorula	47	Animal Symbiont-Undefined Saprotroph	-	CWDearly
0.13684	Otu000360	Rhizobiales	Rhizobiales_unclassified	Rhizobiales_unclassified	71	OTU_145	Basidiomycota	Tremellales	Incertae_sedis_12	Dioszegia	93	Undefined Saprotroph	departs south	CWDlate_south
0.0139447	Otu000342	Rhizobiales	Rhizobiales_unclassified	Rhizobiales_unclassified	67	OTU_516	Ascomycota	Helotiales	Incertae_sedis_2	Tetracladium	61	Undefined Saprotroph	-	CWDlate_north
0.13066	Otu001633	Burkholderiales	Oxalobacteraceae	Undibacterium	31	OTU_242	Ascomycota	Helotiales	Incertae_sedis_2	Tetracladium	19	Undefined Saprotroph	-	CWDt0
0.356303	Otu000006	Burkholderiales	Burkholderiaceae	Burkholderia	54544	OTU_200	Ascomycota	Helotiales	Incertae_sedis_2	Infundichalara	26	Undefined Saprotroph	-	NA
0.459616	Otu001083	Rhizobiales	Hyphomicrobiaceae	Devosia	32	OTU_775	Basidiomycota	Tremellales	Tremellales_unidentified	Tremellales_unidentified_1	79	Mycoparasite-Undefined Saprotroph	departs north	NA
0.209049	Otu000580	Burkholderiales	Comamonadaceae	Comamonadaceae_unclassified	91	OTU_524	Ascomycota	Pleosporales	Phaeosphaeriaceae	Phaeosphaeria	229	Undefined Saprotroph	departs north	NA
0.181325	Otu000510	Rhizobiales	Bradyrhizobiaceae	Bradyrhizobiaceae_unclassified	166	OTU_19	Ascomycota	Coniochaetales	Coniochaetaceae	Lecythophora	2521	Undefined Endophyte	-	CWDlate_south
-0.11414	Otu000595	Rhizobiales	Methylobacteriaceae	Methylobacterium	119	OTU_19	Ascomycota	Coniochaetales	Coniochaetaceae	Lecythophora	2521	Undefined Endophyte	-	CWDlate_south
0.120896	Otu000253	Burkholderiales	Oxalobacteraceae	Collimonas	313	OTU_639	Ascomycota	Hypocreales	Nectriaceae	Nectriaceae_unidentified	244	Undefined Saprotroph	arrives south	CWDlate_north
0.0299117	Otu000444	Burkholderiales	Burkholderiaceae	Burkholderia	500	OTU_639	Ascomycota	Hypocreales	Nectriaceae	Nectriaceae_unidentified	244	Undefined Saprotroph	arrives south	CWDlate_north
0.404216	Otu000694	Rhizobiales	Hyphomicrobiaceae	Devosia	32	OTU_3885	Ascomycota	Pleosporales	Pleosporales_unidentified	Pleosporales_unidentified_1	28	NA	arrives north	NA
0.0155596	Otu000342	Rhizobiales	Rhizobiales_unclassified	Rhizobiales_unclassified	67	OTU_162	Ascomycota	Helotiales	Incertae_sedis_2	Cystodendron	23	NULL	departs south	NA
-0.0874174	Otu000656	Rhizobiales	Methylocystaceae	Hansschlegelia	52	OTU_162	Ascomycota	Helotiales	Incertae_sedis_2	Cystodendron	23	NULL	departs south	NA
0.204532	Otu000825	Rhizobiales	Xanthobacteraceae	Labrys	29	OTU_162	Ascomycota	Helotiales	Incertae_sedis_2	Cystodendron	23	NULL	departs south	NA
0.213392	Otu001633	Burkholderiales	Oxalobacteraceae	Undibacterium	31	OTU_162	Ascomycota	Helotiales	Incertae_sedis_2	Cystodendron	23	NULL	departs south	NA
0.0127288	Otu000576	Rhizobiales	Xanthobacteraceae	Xanthobacteraceae_unclassified	46	OTU_1088	Ascomycota	Ascomycota_unidentified_1	Ascomycota_unidentified_1	Ascomycota_unidentified_1_1	58	NA	-	CWDlate_north
0.124432	Otu000542	Rhizobiales	Rhizobiales_unclassified	Rhizobiales_unclassified	126	OTU_78	Ascomycota	Ascomycota_unidentified_1	Ascomycota_unidentified_1	Ascomycota_unidentified_1_1	1711	NA	arrives north	NA
0.232386	Otu000028	Burkholderiales	Burkholderiaceae	Burkholderia	3079	OTU_182	Mortierellomycota	Mortierellales	Mortierellaceae	Mortierella	131	Undefined Saprotroph	-	NA
0.206371	Otu000226	Burkholderiales	Oxalobacteraceae	Duganella	843	OTU_182	Mortierellomycota	Mortierellales	Mortierellaceae	Mortierella	131	Undefined Saprotroph	-	NA
0.43168	Otu000184	Rhizobiales	Rhizobiales_unclassified	Rhizobiales_unclassified	119	OTU_523	Ascomycota	Incertae_sedis_15	Incertae_sedis_16	Chalara	122	Wood Saprotroph-Endophyte-Plant Pathogen	-	CWDlate_north
0.17412	Otu000542	Rhizobiales	Rhizobiales_unclassified	Rhizobiales_unclassified	126	OTU_523	Ascomycota	Incertae_sedis_15	Incertae_sedis_16	Chalara	122	Wood Saprotroph-Endophyte-Plant Pathogen	-	CWDlate_north
0.00974906	Otu000542	Rhizobiales	Rhizobiales_unclassified	Rhizobiales_unclassified	126	OTU_1321	Ascomycota	Saccharomycetales	Incertae_sedis_11	Candida	67	Undefined Saprotroph	-	NA
0.010804	Otu000576	Rhizobiales	Xanthobacteraceae	Xanthobacteraceae_unclassified	46	OTU_1321	Ascomycota	Saccharomycetales	Incertae_sedis_11	Candida	67	Undefined Saprotroph	-	NA
0.0672739	Otu001083	Rhizobiales	Hyphomicrobiaceae	Devosia	32	OTU_1321	Ascomycota	Saccharomycetales	Incertae_sedis_11	Candida	67	Undefined Saprotroph	-	NA
0.0182351	Otu000253	Burkholderiales	Oxalobacteraceae	Collimonas	313	OTU_541	Ascomycota	Ascomycota_unidentified_1	Ascomycota_unidentified_1	Ascomycota_unidentified_1_1	184	NA	-	NA
0.456541	Otu001533	Rhizobiales	Bradyrhizobiaceae	Rhodoblastus	39	OTU_437	Ascomycota	Helotiales	Helotiaceae	Helotiaceae_unidentified	197	NA	-	NA
0.0944735	Otu001633	Burkholderiales	Oxalobacteraceae	Undibacterium	31	OTU_437	Ascomycota	Helotiales	Helotiaceae	Helotiaceae_unidentified	197	NA	-	NA
