# Supplementary material for: Fungal communities and their association with nitrogen-fixing bacteria affect early decomposition of Norway spruce deadwood
Source: Sci Rep. 2020 May 15;10:8025. doi: 10.1038/s41598-020-64808-5 (PMC7228967; doi:10.1038/s41598-020-64808-5)
Supplement: Supplementary file 5 — Supplementary Table 4 [file 41598_2020_64808_MOESM5_ESM.xlsx]

## Sheet: Network_size
Table S4: Overview on the north and south network depending on different filtering criteria and thresholds. Fungi.n/Fungis/Bac.n/Bac.s = number of fungal/bacterial OTUs in the filtered north/south OTU table used for network calculation; Shared.f/Shared.b = Number of fungal/bacterial OTUs found in both OTU tables used for network calculation; Associations.n/Associations.s = Number of associations …
	Fungi.n	Fungi.s	Bac.n	Bac.s	Shared.fungi	Shared.bac	Associations.n	Associations.s	Shared.associations	Edges.n	Edges.s	Modularity.n	Modularity.s	Density.n	Density.s	Diameter.n	Diameter.s	Reads.threshod	Samples.threshold	Lambda	Lamda.min
1	NA	NA	NA	NA	NA	NA	NA	NA	NA	NA	NA	NA	NA	NA	NA	NA	NA	NA	NA	NA	NA
2	320	339	248	308	215	171	846	2010	7	384	629	0.43239	0.336055	0.0115046	0.0101769	9	8	1	2	20	0.01
3	320	339	248	308	215	171	842	1992	7	384	629	0.444519	0.345001	0.0114502	0.0100858	9	8	1	2	20	0.001
4	NA	NA	NA	NA	NA	NA	NA	NA	NA	NA	NA	NA	NA	NA	NA	NA	NA	NA	NA	NA	NA
5	320	339	248	308	215	171	809	2033	7	381	633	0.450358	0.339387	0.0111756	0.0101636	10	8	1	2	30	0.01
6	320	339	248	308	215	171	805	1996	6	382	629	0.447916	0.334911	0.0110621	0.010106	10	8	1	2	30	0.001
7	NA	NA	NA	NA	NA	NA	NA	NA	NA	NA	NA	NA	NA	NA	NA	NA	NA	NA	NA	NA	NA
8	320	339	248	308	215	171	816	2025	8	382	630	0.440627	0.329865	0.0112133	0.0102203	10	8	1	2	40	0.01
9	320	339	248	308	215	171	834	2017	7	384	630	0.445091	0.325034	0.0113414	0.0101799	9	8	1	2	40	0.001
10	NA	NA	NA	NA	NA	NA	NA	NA	NA	NA	NA	NA	NA	NA	NA	NA	NA	NA	NA	NA	NA
11	320	339	248	308	215	171	829	2011	7	383	630	0.440074	0.344759	0.0113324	0.0101496	9	8	1	2	50	0.01
12	320	339	248	308	215	171	857	2005	8	385	630	0.444514	0.338978	0.0115936	0.0101194	10	8	1	2	50	0.001
13	233	233	160	211	154	122	274	803	1	214	428	0.695076	0.493801	0.0120223	0.00878767	14	11	1	3	20	0.1
14	233	233	160	211	154	122	246	744	1	210	422	0.721974	0.544738	0.0112098	0.00837545	16	12	1	3	20	0.01
15	233	233	160	211	154	122	207	743	0	193	422	0.74388	0.548934	0.0111723	0.0083642	16	12	1	3	20	0.001
16	233	233	160	211	154	122	275	807	1	213	428	0.694922	0.484034	0.01218	0.00883145	15	11	1	3	30	0.1
17	233	233	160	211	154	122	249	721	1	209	421	0.728246	0.543049	0.0114556	0.00815519	15	12	1	3	30	0.01
18	233	233	160	211	154	122	243	721	1	209	421	0.7119	0.543049	0.0111796	0.00815519	16	12	1	3	30	0.001
19	233	233	160	211	154	122	276	811	1	213	428	0.690979	0.496987	0.0122243	0.00887522	15	11	1	3	40	0.1
20	233	233	160	211	154	122	257	834	1	210	430	0.729845	0.486978	0.0117111	0.00904212	14	11	1	3	40	0.01
21	233	233	160	211	154	122	252	811	1	211	428	0.712821	0.496987	0.0113744	0.00887522	16	11	1	3	40	0.001
22	233	233	160	211	154	122	278	812	1	213	428	0.692627	0.495794	0.0123129	0.00888617	15	11	1	3	50	0.1
23	233	233	160	211	154	122	262	812	1	212	428	0.720631	0.495794	0.0117142	0.00888617	14	11	1	3	50	0.01
24	233	233	160	211	154	122	249	791	1	209	425	0.728246	0.494611	0.0114556	0.00877913	15	12	1	3	50	0.001
25	139	144	97	135	102	89	84	306	2	96	250	0.820153	0.674191	0.0184211	0.00983133	19	16	1	5	20	0.1
26	139	144	97	135	102	89	84	268	2	96	238	0.820153	0.742071	0.0184211	0.00950254	19	20	1	5	20	0.01
27	139	144	97	135	102	89	84	268	2	96	238	0.820153	0.742071	0.0184211	0.00950254	19	20	1	5	20	0.001
28	139	144	97	135	102	89	84	314	2	96	251	0.820153	0.681255	0.0184211	0.010008	19	16	1	5	30	0.1
29	139	144	97	135	102	89	80	291	2	92	244	0.830703	0.712539	0.0191113	0.00981583	17	16	1	5	30	0.01
30	139	144	97	135	102	89	84	262	2	96	235	0.820153	0.737829	0.0184211	0.00952901	19	20	1	5	30	0.001
31	139	144	97	135	102	89	81	299	2	94	247	0.833638	0.693538	0.0185312	0.00984168	17	18	1	5	40	0.1
32	139	144	97	135	102	89	84	299	2	96	247	0.820153	0.693538	0.0184211	0.00984168	19	18	1	5	40	0.01
33	139	144	97	135	102	89	84	319	2	96	252	0.820153	0.673082	0.0184211	0.0100866	19	16	1	5	40	0.001
34	139	144	97	135	102	89	84	305	2	96	249	0.820153	0.680978	0.0184211	0.00987822	19	16	1	5	50	0.1
35	139	144	97	135	102	89	91	305	2	98	249	0.797549	0.680978	0.0191458	0.00987822	19	16	1	5	50	0.01
36	139	144	97	135	102	89	84	305	2	96	249	0.820153	0.680978	0.0184211	0.00987822	19	16	1	5	50	0.001
37	184	199	122	183	121	100	160	619	1	153	347	0.786836	0.511212	0.0137599	0.0103113	22	13	2	2	20	0.1
38	184	199	122	183	121	100	142	579	1	149	344	0.812066	0.534876	0.0128787	0.00981422	17	13	2	2	20	0.01
39	184	199	122	183	121	100	160	579	2	153	344	0.786836	0.534876	0.0137599	0.00981422	22	13	2	2	20	0.001
40	184	199	122	183	121	100	158	620	1	153	347	0.797448	0.521054	0.0135879	0.010328	22	13	2	2	30	0.1
41	184	199	122	183	121	100	158	567	2	153	343	0.797448	0.543728	0.0135879	0.00966702	22	13	2	2	30	0.01
42	184	199	122	183	121	100	142	567	1	148	343	0.784616	0.543728	0.0130539	0.00966702	18	13	2	2	30	0.001
43	184	199	122	183	121	100	158	623	1	153	347	0.797448	0.526641	0.0135879	0.010378	22	13	2	2	40	0.1
44	184	199	122	183	121	100	149	602	0	148	347	0.782217	0.535797	0.0136974	0.0100282	24	14	2	2	40	0.01
45	184	199	122	183	121	100	149	623	0	148	347	0.782217	0.526641	0.0136974	0.010378	24	13	2	2	40	0.001
46	184	199	122	183	121	100	159	610	1	153	347	0.785392	0.515007	0.0136739	0.0101614	22	13	2	2	50	0.1
47	184	199	122	183	121	100	159	625	1	153	348	0.785392	0.516653	0.0136739	0.0103515	22	13	2	2	50	0.01
48	184	199	122	183	121	100	159	611	1	153	347	0.785392	0.530428	0.0136739	0.0101781	22	13	2	2	50	0.001
49	142	141	90	149	95	81	76	326	1	89	253	0.856735	0.66053	0.0194076	0.0102265	11	16	2	3	20	0.1
50	142	141	90	149	95	81	76	326	1	89	253	0.856735	0.66053	0.0194076	0.0102265	11	16	2	3	20	0.01
51	142	141	90	149	95	81	76	258	1	89	233	0.856735	0.729847	0.0194076	0.00954566	11	19	2	3	20	0.001
52	142	141	90	149	95	81	73	319	1	88	252	0.855038	0.663314	0.01907	0.0100866	11	17	2	3	30	0.1
53	142	141	90	149	95	81	83	319	2	96	252	0.84272	0.663314	0.0182018	0.0100866	15	17	2	3	30	0.01
54	142	141	90	149	95	81	73	319	1	88	252	0.855038	0.663314	0.01907	0.0100866	11	17	2	3	30	0.001
55	142	141	90	149	95	81	82	335	2	96	255	0.859682	0.666576	0.0179825	0.0103443	11	15	2	3	40	0.1
56	142	141	90	149	95	81	68	318	1	85	252	0.863106	0.659819	0.0190476	0.010055	11	17	2	3	40	0.01
57	142	141	90	149	95	81	68	296	1	85	248	0.863106	0.697087	0.0190476	0.00966436	11	18	2	3	40	0.001
58	142	141	90	149	95	81	79	332	2	93	254	0.856834	0.666892	0.0184666	0.0103327	11	15	2	3	50	0.1
59	142	141	90	149	95	81	79	318	2	93	252	0.856834	0.659819	0.0184666	0.010055	11	17	2	3	50	0.01
60	142	141	90	149	95	81	68	287	1	85	244	0.863106	0.680189	0.0190476	0.0096809	11	18	2	3	50	0.001
61	95	91	68	102	68	64	23	154	1	35	146	0.877127	0.773381	0.0386555	0.0145489	5	20	2	5	20	0.1
62	95	91	68	102	68	64	23	138	1	35	140	0.877127	0.789671	0.0386555	0.0141829	5	28	2	5	20	0.01
63	95	91	68	102	68	64	21	111	0	34	124	0.897959	0.845183	0.0374332	0.0145555	3	17	2	5	20	0.001
64	95	91	68	102	68	64	23	145	1	35	142	0.877127	0.776219	0.0386555	0.0144841	5	22	2	5	30	0.1
65	95	91	68	102	68	64	23	136	1	35	138	0.877127	0.782142	0.0386555	0.014387	5	28	2	5	30	0.01
66	95	91	68	102	68	64	23	136	1	35	138	0.877127	0.782142	0.0386555	0.014387	5	28	2	5	30	0.001
67	95	91	68	102	68	64	26	143	1	39	142	0.866864	0.730794	0.0350877	0.0142843	6	22	2	5	40	0.1
68	95	91	68	102	68	64	23	149	1	35	143	0.877127	0.763772	0.0386555	0.0146755	5	20	2	5	40	0.01
69	95	91	68	102	68	64	20	143	0	33	142	0.895	0.730794	0.0378788	0.0142843	3	22	2	5	40	0.001
70	95	91	68	102	68	64	23	145	1	35	142	0.877127	0.776219	0.0386555	0.0144841	5	22	2	5	50	0.1
71	95	91	68	102	68	64	23	145	1	35	142	0.877127	0.776219	0.0386555	0.0144841	5	22	2	5	50	0.01
72	95	91	68	102	68	64	24	145	1	37	142	0.885417	0.776219	0.036036	0.0144841	5	22	2	5	50	0.001
73	151	158	89	150	93	81	104	397	1	110	274	0.788831	0.616002	0.0173478	0.0106147	14	14	3	2	20	0.1
74	151	158	89	150	93	81	91	397	1	106	274	0.862698	0.622074	0.0163522	0.0106147	15	16	3	2	20	0.01
75	151	158	89	150	93	81	91	345	1	106	260	0.862698	0.651119	0.0163522	0.0102465	15	14	3	2	20	0.001
76	151	158	89	150	93	81	112	389	1	113	273	0.753428	0.615126	0.0176991	0.0104773	16	14	3	2	30	0.1
77	151	158	89	150	93	81	102	349	1	109	261	0.821415	0.667729	0.0173293	0.0102859	28	14	3	2	30	0.01
78	151	158	89	150	93	81	89	389	1	105	273	0.866557	0.615126	0.0163004	0.0104773	15	14	3	2	30	0.001
79	151	158	89	150	93	81	115	381	1	116	269	0.761815	0.612944	0.0172414	0.0105698	18	14	3	2	40	0.1
80	151	158	89	150	93	81	104	381	1	109	269	0.795627	0.612944	0.017669	0.0105698	24	14	3	2	40	0.01
81	151	158	89	150	93	81	115	403	1	116	279	0.761815	0.607919	0.0172414	0.0103917	18	16	3	2	40	0.001
82	151	158	89	150	93	81	117	410	1	118	281	0.738001	0.625348	0.0169492	0.010422	21	16	3	2	50	0.1
83	151	158	89	150	93	81	104	401	1	110	277	0.788831	0.624452	0.0173478	0.0104902	14	16	3	2	50	0.01
84	151	158	89	150	93	81	104	355	1	110	260	0.788831	0.642468	0.0173478	0.0105435	14	14	3	2	50	0.001
85	114	108	73	118	73	69	51	186	0	60	177	0.774318	0.743048	0.0288136	0.0119414	10	23	3	3	20	0.1
86	114	108	73	118	73	69	49	186	0	61	177	0.781341	0.743048	0.026776	0.0119414	10	23	3	3	20	0.01
87	114	108	73	118	73	69	38	186	0	52	177	0.847299	0.743048	0.0286576	0.0119414	10	23	3	3	20	0.001
88	114	108	73	118	73	69	51	186	0	60	176	0.774318	0.755029	0.0288136	0.0120779	10	21	3	3	30	0.1
89	114	108	73	118	73	69	48	170	0	60	172	0.786892	0.747145	0.0271186	0.0115599	10	22	3	3	30	0.01
90	114	108	73	118	73	69	48	186	0	60	176	0.786892	0.755029	0.0271186	0.0120779	10	21	3	3	30	0.001
91	114	108	73	118	73	69	51	185	0	60	176	0.774318	0.76466	0.0288136	0.012013	10	21	3	3	40	0.1
92	114	108	73	118	73	69	51	185	0	60	176	0.774318	0.76466	0.0288136	0.012013	10	21	3	3	40	0.01
93	114	108	73	118	73	69	50	185	0	62	176	0.7892	0.76466	0.026441	0.012013	10	21	3	3	40	0.001
94	114	108	73	118	73	69	51	186	0	60	177	0.774318	0.776376	0.0288136	0.0119414	10	21	3	3	50	0.1
95	114	108	73	118	73	69	50	178	0	60	175	0.7832	0.761299	0.0282486	0.0116913	10	22	3	3	50	0.01
96	114	108	73	118	73	69	50	186	0	60	177	0.7832	0.776376	0.0282486	0.0119414	10	21	3	3	50	0.001
97	86	74	52	86	58	48	22	97	0	33	113	0.85124	0.849825	0.0416667	0.0153287	4	18	3	5	20	0.1
98	86	74	52	86	58	48	14	97	0	22	113	0.836735	0.849825	0.0606061	0.0153287	2	18	3	5	20	0.01
99	86	74	52	86	58	48	22	79	0	33	99	0.85124	0.870694	0.0416667	0.0162853	4	15	3	5	20	0.001
100	86	74	52	86	58	48	20	82	0	30	100	0.835	0.846743	0.045977	0.0165657	4	17	3	5	30	0.1
101	86	74	52	86	58	48	20	73	0	30	91	0.835	0.87127	0.045977	0.0178266	4	15	3	5	30	0.01
102	86	74	52	86	58	48	13	53	0	20	74	0.816568	0.909042	0.0684211	0.0196224	2	8	3	5	30	0.001
103	86	74	52	86	58	48	22	83	0	33	101	0.85124	0.849107	0.0416667	0.0164356	4	17	3	5	40	0.1
104	86	74	52	86	58	48	22	78	0	33	97	0.85124	0.868014	0.0416667	0.0167526	4	15	3	5	40	0.01
105	86	74	52	86	58	48	22	78	0	33	97	0.85124	0.868014	0.0416667	0.0167526	4	15	3	5	40	0.001
106	86	74	52	86	58	48	22	85	0	33	103	0.85124	0.850727	0.0416667	0.0161812	4	17	3	5	50	0.1
107	86	74	52	86	58	48	22	94	0	33	111	0.85124	0.843708	0.0416667	0.0153972	4	18	3	5	50	0.01
108	86	74	52	86	58	48	17	85	0	26	103	0.818339	0.850727	0.0523077	0.0161812	4	17	3	5	50	0.001
109	121	119	69	118	76	65	50	194	0	69	181	0.9112	0.764786	0.0213129	0.0119091	6	23	5	2	20	0.1
110	121	119	69	118	76	65	64	161	0	79	166	0.869141	0.806528	0.0207725	0.0117561	8	23	5	2	20	0.01
111	121	119	69	118	76	65	64	161	0	79	166	0.869141	0.806528	0.0207725	0.0117561	8	23	5	2	20	0.001
112	121	119	69	118	76	65	64	199	0	79	183	0.855591	0.759564	0.0207725	0.0119498	14	23	5	2	30	0.1
113	121	119	69	118	76	65	54	217	0	72	190	0.910151	0.758086	0.0211268	0.0120858	6	20	5	2	30	0.01
114	121	119	69	118	76	65	64	159	0	79	166	0.855591	0.811004	0.0207725	0.0116101	14	23	5	2	30	0.001
115	121	119	69	118	76	65	61	205	0	76	185	0.849234	0.758358	0.0214035	0.0120447	13	23	5	2	40	0.1
116	121	119	69	118	76	65	61	186	0	76	179	0.849234	0.789976	0.0214035	0.0116753	13	23	5	2	40	0.01
117	121	119	69	118	76	65	61	205	0	76	185	0.849234	0.758358	0.0214035	0.0120447	13	23	5	2	40	0.001
118	121	119	69	118	76	65	61	206	0	76	185	0.849234	0.75793	0.0214035	0.0121034	13	21	5	2	50	0.1
119	121	119	69	118	76	65	54	193	0	71	181	0.906036	0.767457	0.0217304	0.0118478	6	23	5	2	50	0.01
120	121	119	69	118	76	65	61	193	0	76	181	0.849234	0.767457	0.0214035	0.0118478	13	23	5	2	50	0.001
121	89	87	53	97	65	48	29	111	0	39	120	0.794887	0.818927	0.0391363	0.0155462	9	11	5	3	20	0.1
122	89	87	53	97	65	48	19	86	0	27	105	0.790859	0.870876	0.0541311	0.0157509	8	10	5	3	20	0.01
123	89	87	53	97	65	48	31	57	0	41	80	0.80281	0.918436	0.0378049	0.018038	9	5	5	3	20	0.001
124	89	87	53	97	65	48	32	101	0	43	116	0.812988	0.834134	0.0354374	0.0151424	9	14	5	3	30	0.1
125	89	87	53	97	65	48	25	86	0	35	105	0.8152	0.870876	0.0420168	0.0157509	8	10	5	3	30	0.01
126	89	87	53	97	65	48	16	86	0	24	105	0.802734	0.870876	0.057971	0.0157509	5	10	5	3	30	0.001
127	89	87	53	97	65	48	33	104	0	44	117	0.809458	0.845368	0.0348837	0.0153257	9	12	5	3	40	0.1
128	89	87	53	97	65	48	28	104	0	38	117	0.800383	0.845368	0.0398293	0.0153257	8	12	5	3	40	0.01
129	89	87	53	97	65	48	28	96	0	38	108	0.800383	0.815647	0.0398293	0.0166147	8	14	5	3	40	0.001
130	89	87	53	97	65	48	32	103	0	43	117	0.804199	0.835328	0.0354374	0.0151783	9	14	5	3	50	0.1
131	89	87	53	97	65	48	29	103	0	39	117	0.794887	0.835328	0.0391363	0.0151783	9	14	5	3	50	0.01
132	89	87	53	97	65	48	32	103	0	43	117	0.804199	0.835328	0.0354374	0.0151783	9	14	5	3	50	0.001
133	68	58	38	69	42	35	16	39	0	25	59	0.835938	0.923077	0.0533333	0.0227937	4	5	5	5	20	0.1
134	68	58	38	69	42	35	16	22	0	25	38	0.835938	0.917355	0.0533333	0.0312945	4	3	5	5	20	0.01
135	NA	NA	NA	NA	NA	NA	NA	NA	NA	NA	NA	NA	NA	NA	NA	NA	NA	NA	NA	NA	NA
136	68	58	38	69	42	35	15	31	0	25	49	0.88	0.919875	0.05	0.0263605	3	5	5	5	30	0.1
137	68	58	38	69	42	35	8	31	1	14	49	0.8125	0.919875	0.0879121	0.0263605	2	5	5	5	30	0.01
138	68	58	38	69	42	35	13	22	0	22	38	0.863905	0.917355	0.0562771	0.0312945	3	3	5	5	30	0.001
139	68	58	38	69	42	35	13	37	0	22	57	0.863905	0.929145	0.0562771	0.023183	3	5	5	5	40	0.1
140	68	58	38	69	42	35	13	37	0	22	57	0.863905	0.929145	0.0562771	0.023183	3	5	5	5	40	0.01
141	68	58	38	69	42	35	10	37	1	17	57	0.84	0.929145	0.0735294	0.023183	2	5	5	5	40	0.001
142	68	58	38	69	42	35	13	33	0	22	52	0.863905	0.92562	0.0562771	0.0248869	3	5	5	5	50	0.1
143	68	58	38	69	42	35	14	42	1	23	60	0.867347	0.9161	0.055336	0.0237288	3	5	5	5	50	0.01
144	68	58	38	69	42	35	9	24	1	15	41	0.814815	0.923611	0.0857143	0.0292683	2	3	5	5	50	0.001
145	90	93	45	94	60	41	31	117	0	47	125	0.884495	0.831945	0.0286772	0.0150968	7	23	10	2	20	0.1
146	90	93	45	94	60	41	20	97	1	35	114	0.92	0.88798	0.0336134	0.0150598	2	14	10	2	20	0.01
147	90	93	45	94	60	41	31	97	0	47	114	0.884495	0.88798	0.0286772	0.0150598	7	14	10	2	20	0.001
148	90	93	45	94	60	41	33	111	0	48	123	0.86731	0.848673	0.0292553	0.0147941	8	19	10	2	30	0.1
149	90	93	45	94	60	41	26	111	0	41	123	0.905325	0.848673	0.0317073	0.0147941	4	19	10	2	30	0.01
150	90	93	45	94	60	41	20	95	1	35	113	0.92	0.886316	0.0336134	0.0150126	2	14	10	2	30	0.001
151	90	93	45	94	60	41	33	115	0	48	123	0.86731	0.828015	0.0292553	0.0153272	8	23	10	2	40	0.1
152	90	93	45	94	60	41	31	115	0	47	123	0.884495	0.828015	0.0286772	0.0153272	7	23	10	2	40	0.01
153	90	93	45	94	60	41	31	125	0	47	129	0.884495	0.816192	0.0286772	0.0151405	7	22	10	2	40	0.001
154	90	93	45	94	60	41	33	117	0	48	125	0.86731	0.831945	0.0292553	0.0150968	8	23	10	2	50	0.1
155	90	93	45	94	60	41	31	117	0	49	125	0.926119	0.831945	0.0263605	0.0150968	4	23	10	2	50	0.01
156	90	93	45	94	60	41	33	117	0	48	125	0.86731	0.831945	0.0292553	0.0150968	8	23	10	2	50	0.001
157	74	64	36	76	47	34	16	54	0	26	72	0.882812	0.870199	0.0492308	0.0211268	2	8	10	3	20	0.1
158	74	64	36	76	47	34	16	54	0	26	72	0.882812	0.870199	0.0492308	0.0211268	2	8	10	3	20	0.01
159	NA	NA	NA	NA	NA	NA	NA	NA	NA	NA	NA	NA	NA	NA	NA	NA	NA	NA	NA	NA	NA
160	74	64	36	76	47	34	16	53	0	27	71	0.890625	0.870239	0.045584	0.021328	2	8	10	3	30	0.1
161	74	64	36	76	47	34	11	53	0	19	71	0.859504	0.870239	0.0643275	0.021328	2	8	10	3	30	0.01
162	74	64	36	76	47	34	16	53	0	26	71	0.882812	0.870239	0.0492308	0.021328	2	8	10	3	30	0.001
163	74	64	36	76	47	34	16	52	0	27	70	0.890625	0.866679	0.045584	0.0215321	2	8	10	3	40	0.1
164	74	64	36	76	47	34	16	52	0	27	70	0.890625	0.866679	0.045584	0.0215321	2	8	10	3	40	0.01
165	74	64	36	76	47	34	16	62	0	27	81	0.890625	0.870187	0.045584	0.0191358	2	9	10	3	40	0.001
166	74	64	36	76	47	34	16	57	0	25	75	0.810547	0.866266	0.0533333	0.0205405	4	9	10	3	50	0.1
167	74	64	36	76	47	34	16	52	0	27	70	0.890625	0.866679	0.045584	0.0215321	2	8	10	3	50	0.01
168	74	64	36	76	47	34	16	47	0	27	66	0.890625	0.877999	0.045584	0.0219114	2	8	10	3	50	0.001
169	54	39	28	52	30	27	5	20	1	10	29	0.8	0.81375	0.111111	0.0492611	1	6	10	5	20	0.1
170	NA	NA	NA	NA	NA	NA	NA	NA	NA	NA	NA	NA	NA	NA	NA	NA	NA	NA	NA	NA	NA
171	NA	NA	NA	NA	NA	NA	NA	NA	NA	NA	NA	NA	NA	NA	NA	NA	NA	NA	NA	NA	NA
172	54	39	28	52	30	27	6	19	1	10	28	0.722222	0.81856	0.133333	0.0502646	2	6	10	5	30	0.1
173	54	39	28	52	30	27	6	12	1	10	20	0.722222	0.847222	0.133333	0.0631579	2	3	10	5	30	0.01
174	NA	NA	NA	NA	NA	NA	NA	NA	NA	NA	NA	NA	NA	NA	NA	NA	NA	NA	NA	NA	NA
175	54	39	28	52	30	27	7	19	1	12	28	0.77551	0.81856	0.106061	0.0502646	2	6	10	5	40	0.1
176	54	39	28	52	30	27	5	19	1	10	28	0.8	0.81856	0.111111	0.0502646	1	6	10	5	40	0.01
177	54	39	28	52	30	27	7	15	1	12	24	0.77551	0.862222	0.106061	0.0543478	2	3	10	5	40	0.001
178	54	39	28	52	30	27	7	22	1	12	31	0.77551	0.755165	0.106061	0.0473118	2	6	10	5	50	0.1
179	54	39	28	52	30	27	7	16	1	12	24	0.77551	0.791016	0.106061	0.057971	2	6	10	5	50	0.01
180	54	39	28	52	30	27	7	9	1	12	16	0.77551	0.839506	0.106061	0.075	2	2	10	5	50	0.001
